# Supplementary material for: Environmental specificity of karst cave habitats evidenced by diverse symbiotic bacteria in Opiliones
Source: BMC Ecol Evol. 2024 May 8;24:58. doi: 10.1186/s12862-024-02248-9 (PMC11080181; doi:10.1186/s12862-024-02248-9)
Supplement: Supplementary file 1 — Supplementary Material 1 [file 12862_2024_2248_MOESM1_ESM.xlsx]

## Sheet: a
Table S1 The relative abundance of samples from different caves.
a.Relative abundance of Phylum occupying in samples
ID	SOM	BOM	YOM
Proteobacteria	0.458019	0.481015	0.980593
Bacteroidota	0.0972342	0.290059	0.00224634
Actinobacteriota	0.118348	0.162167	0.0062263
Firmicutes	0.219036	0.00972987	0.00630959
Fusobacteriota	0.0222731	1.146e-05	9.71e-06
Acidobacteriota	0.00479766	0.00979459	0.00038403
Patescibacteria	0.00727216	0.00052981	0.00044852
Chloroflexi	0.00448578	0.00283157	0.0001369
Spirochaetota	0.00064082	0.00679572	0
Verrucomicrobiota	0.00520305	0.00128058	0.00048073
Myxococcota	0.00239454	0.00420751	0.00025325
Planctomycetota	0.00324318	0.00093499	0.0002814
Gemmatimonadota	0.00145289	0.00192266	7.942e-05
Bdellovibrionota	0.00309231	0.00015255	6.776e-05
Thermotogota	0.0024119	0	4.91e-06
Others	0.0500951	0.0285676	0.00247845
The relative abundance of microorganisms in each group was the top 15.

## Sheet: b
b.Relative abundance of Genus occupying in samples
ID	SOM	BOM	YOM
Pseudomonas	0.0244886	0.0270294	0.951718
Chryseobacterium	0.00049183	0.269987	4.657e-05
Delftia	0.0268896	0.183716	6.706e-05
Phyllobacterium	0.0182473	0.0312634	0.00094036
Inquilinus	0	0.0443399	0.00299933
Arthrobacter	0.00074399	0.0428315	4.823e-05
Comamonas	0.0179694	0.023609	0
Streptomyces	0.0217531	0.014964	0.00055159
Xanthobacteraceae	0	0.0352494	0.0018559
Veillonella	0.0361115	5.348e-05	0
Streptococcus	0.0291029	0.00036442	6.949e-05
Mycobacterium	0.00127506	0.0260922	0.00127392
Acinetobacter	0.0175252	0.00449114	0.00076758
Aliihoeflea	0.0197233	0	0.00016709
Capnocytophaga	0.0194302	1.088e-05	0
Pannonibacter	0.0191165	0	0
Neisseria	0.0175767	2.72e-05	1.229e-05
Allorhizobium-Neorhizobium-Pararhizobium-Rhizobium	0.01564	0.00068037	0.0009665
Prauserella	0.0156428	0	0.00061723
Methylobacterium-Methylorubrum	0.0144407	4.349e-05	0.00053889
Actinomyces	0.0127356	0	0
Aeromonas	0.00067498	0.0113609	0
Bacteroides	0.0112759	1.088e-05	1.72e-05
Nesterenkonia	0.0102444	0	0.00080353
Leptotrichia	0.0105688	0	0
Muribaculaceae	0.0104553	1.146e-05	3.686e-05
Rubrobacter	0.0100082	1.234e-05	0.00033139
UCG-005	0.0103127	0	0
1174-901-12	0	0.00995919	0.00010495
Flavobacterium	0.00103596	0.00823994	0.00015748
Others	0.606519	0.265652	0.035909
The relative abundance of microorganisms in each group was the top 30.
