# Supplementary material for: Environmental specificity of karst cave habitats evidenced by diverse symbiotic bacteria in Opiliones
Source: BMC Ecol Evol. 2024 May 8;24:58. doi: 10.1186/s12862-024-02248-9 (PMC11080181; doi:10.1186/s12862-024-02248-9)
Supplement: Supplementary file 2 — Supplementary Material 2 [file 12862_2024_2248_MOESM2_ESM.xlsx]

## Sheet: Sheet1
Table S2 Abundance of each sample pathway annotated in COG database.
hierarchies	BOM1	BOM2	BOM3	YOM1	YOM2	YOM3	SOM1	SOM2	SOM3
Cellular Processes and Signaling|D: Cell cycle control, cell division, chromosome partitioning|Cell division GTPase FtsZ	411.18	424.2	421.15	277.68	275.46	275.52	496.79	541.24	507.3
Cellular Processes and Signaling|D: Cell cycle control, cell division, chromosome partitioning|GTP-binding protein EngB required for normal cell division	366.14	365.53	296.04	274.33	273.17	273.97	421.68	446.93	404.19
Cellular Processes and Signaling|D: Cell cycle control, cell division, chromosome partitioning|Fluoride ion exporter CrcB/FEX, affects chromosome condensation	293.28	331.7	443.33	281.37	277.37	276.64	505.38	532.34	555.48
Cellular Processes and Signaling|D: Cell cycle control, cell division, chromosome partitioning|MinD-like ATPase involved in chromosome partitioning or flagellar assembly	260.8	274.03	322.46	274.31	272.84	271.2	225.22	225.44	213.3
Cellular Processes and Signaling|D: Cell cycle control, cell division, chromosome partitioning|AAA+-type ATPase, SpoVK/Ycf46/Vps4 family	58.52	64.64	82.11	6.38	2.2	1.45	94.7	97.07	131.55
Cellular Processes and Signaling|D: Cell cycle control, cell division, chromosome partitioning|Chromosome partitioning ATPase, Mrp family, contains Fe-S cluster	738.7	799.61	793.72	545.49	546.81	547.01	656.28	780.17	697.83
Cellular Processes and Signaling|D: Cell cycle control, cell division, chromosome partitioning|GTPase involved in cell partioning and DNA repair	403.6	420.72	419.57	277.27	275.14	275.09	475.29	517.57	483.81
Cellular Processes and Signaling|D: Cell cycle control, cell division, chromosome partitioning|Cell division protein FtsI/penicillin-binding protein 2	817.78	879.08	909.06	554.46	550.54	549.15	946.92	1099.25	984.73
Cellular Processes and Signaling|D: Cell cycle control, cell division, chromosome partitioning|Bacterial cell division protein FtsW, lipid II flippase	781.79	811.59	783.69	551.49	548.82	548.4	901.09	1036.14	931.93
Cellular Processes and Signaling|D: Cell cycle control, cell division, chromosome partitioning|Cell division ATPase FtsA	365.08	365.93	299.9	275.19	273.5	274.28	389.67	404.46	388.22
Cellular Processes and Signaling|D: Cell cycle control, cell division, chromosome partitioning|Septum formation inhibitor MinC	190.01	174.7	149.47	271.73	271.25	271.71	207.02	219.06	196.51
Cellular Processes and Signaling|D: Cell cycle control, cell division, chromosome partitioning|Septum formation topological specificity factor MinE	185.37	160.99	145.12	271.17	271.13	271.7	197.78	201.26	176.76
Cellular Processes and Signaling|D: Cell cycle control, cell division, chromosome partitioning|Actin-like ATPase involved in cell morphogenesis	346.51	355.23	243.73	272.24	272.43	272.8	421.48	518.26	411.37
Cellular Processes and Signaling|D: Cell cycle control, cell division, chromosome partitioning|Chromosome segregation ATPase	260.47	273.49	301.06	276.82	274.61	274.53	423.51	445.8	427.74
Cellular Processes and Signaling|D: Cell cycle control, cell division, chromosome partitioning|Uncharacterized membrane protein SpoIIM, required for sporulation	167.85	192.96	229.7	265.58	269.63	269.68	71.98	88.8	76.07
Cellular Processes and Signaling|D: Cell cycle control, cell division, chromosome partitioning|Cytoskeletal protein RodZ, contains Xre-like HTH and DUF4115 domains	177.7	153.28	98.49	268.37	269.75	270.21	166.55	160.8	142.34
Cellular Processes and Signaling|D: Cell cycle control, cell division, chromosome partitioning|Chromosome segregation protein Spo0J, contains ParB-like nuclease domain	675.47	629.16	633.88	289.1	280.5	280.65	764.31	880.77	856.57
Cellular Processes and Signaling|D: Cell cycle control, cell division, chromosome partitioning|Cell division protein YceG, involved in septum cleavage	402.99	419.04	419	276.82	274.68	274.72	450.9	489.13	460.35
Cellular Processes and Signaling|D: Cell cycle control, cell division, chromosome partitioning|Cell division septal protein FtsQ	257.94	265.36	302.56	276.43	274.25	273.98	427.6	452.57	431.46
Cellular Processes and Signaling|D: Cell cycle control, cell division, chromosome partitioning|DNA segregation ATPase FtsK/SpoIIIE and related proteins	227.32	286.64	356.74	273.69	274.15	273.94	362.66	415.66	405.41
Cellular Processes and Signaling|D: Cell cycle control, cell division, chromosome partitioning|Cell shape-determining protein MreC	336.07	333.26	233.45	270.35	271.45	272.08	340.98	385.11	322.58
Cellular Processes and Signaling|D: Cell cycle control, cell division, chromosome partitioning|FtsZ-interacting cell division protein YlmF	41.1	62.71	128.49	3.68	2.04	1.28	163.64	223.41	181.76
Cellular Processes and Signaling|D: Cell cycle control, cell division, chromosome partitioning|DNA-binding protein SpoVG, cell septation regulator	1.25	10.25	3.66	1.11	0.52	0.52	75.43	110.33	78.76
Cellular Processes and Signaling|D: Cell cycle control, cell division, chromosome partitioning|Multicopper oxidase with three cupredoxin domains (includes cell division protein FtsP and spore coat protein CotA)	589.46	559.77	526	545.82	545.71	545.44	487.77	388.09	406.78
Cellular Processes and Signaling|D: Cell cycle control, cell division, chromosome partitioning|Cell division protein FtsX	238.76	302.85	348.96	274.14	273.99	274.09	388.67	460.44	413.35
Cellular Processes and Signaling|D: Cell cycle control, cell division, chromosome partitioning|Predicted archaeal cell division protein, SepF homolog, DUF552 family	0	0	0	0	0	0	0	0	0.16
Cellular Processes and Signaling|D: Cell cycle control, cell division, chromosome partitioning|Stage V sporulation protein SpoVR/YcgB, involved in spore cortex formation (function unknown)	14.1	36.02	60.45	267.75	269.95	270.28	94.57	79.12	86.89
Cellular Processes and Signaling|D: Cell cycle control, cell division, chromosome partitioning|Uncharacterized conserved protein, UPF0210 family	1.14	6.31	2.71	0.23	0.17	0.21	115.33	157.86	106.6
Cellular Processes and Signaling|D: Cell cycle control, cell division, chromosome partitioning|ABC-type ATPase involved in cell division	237.68	302.01	348.2	274.17	273.99	274.1	381.8	450.56	406.27
Cellular Processes and Signaling|D: Cell cycle control, cell division, chromosome partitioning|Septum formation inhibitor-activating ATPase MinD	189.9	174.8	149.51	271.44	271.3	271.85	244.32	270.87	233.53
Cellular Processes and Signaling|D: Cell cycle control, cell division, chromosome partitioning|Intracellular septation protein A	216.12	201.87	182.95	271.44	272.07	272.68	237.33	208.84	231.22
Cellular Processes and Signaling|D: Cell cycle control, cell division, chromosome partitioning|Cell division protein FtsB	381.81	377.87	368.24	274.63	273.29	273.36	379.89	388.79	369.29
Cellular Processes and Signaling|D: Cell cycle control, cell division, chromosome partitioning|Chromosome condensin MukBEF complex, kleisin-like MukF subunit	1.46	5.47	23.37	0.04	0.05	0.01	3.94	2.94	4.1
Cellular Processes and Signaling|D: Cell cycle control, cell division, chromosome partitioning|Cell division protein ZapA, inhibits GTPase activity of FtsZ	61.96	140.38	129.54	535.44	540.11	541.22	276.51	274.83	280.28
Cellular Processes and Signaling|D: Cell cycle control, cell division, chromosome partitioning|Cell division protein ZapB, interacts with FtsZ	1.46	5.47	23.37	0.04	0.05	0.01	3.98	2.94	4.21
Cellular Processes and Signaling|D: Cell cycle control, cell division, chromosome partitioning|Cell division protein FtsN	163.24	120.12	70.56	265.92	268.58	269.15	135.07	76.31	62.4
Cellular Processes and Signaling|D: Cell cycle control, cell division, chromosome partitioning|Chromosome condensin MukBEF, MukE localization factor	1.46	5.47	23.37	0.3	0.05	0.01	12.2	4.36	5.18
Cellular Processes and Signaling|D: Cell cycle control, cell division, chromosome partitioning|Chromosome condensin MukBEF, ATPase and DNA-binding subunit MukB [Escherichia coli str. K-12 substr. MG1655	1.46	5.47	23.32	0.04	0.05	0.01	3.49	2.33	3.57
Cellular Processes and Signaling|D: Cell cycle control, cell division, chromosome partitioning|Cell division protein ZipA, interacts with FtsZ	4.95	16.39	29.27	262.85	268.3	268.85	43.32	22.86	27.96
Cellular Processes and Signaling|D: Cell cycle control, cell division, chromosome partitioning|Cell division protein FtsL, interacts with FtsB, FtsL and FtsQ	170.67	135.47	83.88	266.12	268.78	269.4	87.61	76.83	68.26
Cellular Processes and Signaling|D: Cell cycle control, cell division, chromosome partitioning|Cell division protein DedD (periplasmic protein involved in septation)	170.41	136.36	84.51	265.9	268.73	269.33	104.08	68.4	53.71
Cellular Processes and Signaling|D: Cell cycle control, cell division, chromosome partitioning|Cell division protein DamX, binds to the septal ring, contains C-terminal SPOR domain	1.43	5.61	23.69	0.04	0.06	0.03	2.07	2.24	3.09
Cellular Processes and Signaling|D: Cell cycle control, cell division, chromosome partitioning|Cell division septum initiation DivIVA, interacts with FtsZ, MinD and other proteins	42.56	53.46	74.36	4.17	1.85	1.15	88.09	101.46	123.03
Cellular Processes and Signaling|D: Cell cycle control, cell division, chromosome partitioning|Mitochondrial fission protein ELM1	13.17	44.66	64.78	4.56	1.32	0.74	68.54	42.67	49.18
Cellular Processes and Signaling|D: Cell cycle control, cell division, chromosome partitioning|Cell wall hydrolase CwlJ, involved in spore germination	34.81	41.76	48.74	3.84	2.5	2.64	98.13	96.11	129.47
Cellular Processes and Signaling|D: Cell cycle control, cell division, chromosome partitioning|Cell pole-organizing protein PopZ	40.31	55.51	78.59	5.74	2.67	2.51	115.43	106.34	136.91
Cellular Processes and Signaling|D: Cell cycle control, cell division, chromosome partitioning|Stage III sporulation protein SpoIIIAA	1.51	4.7	3.01	1.1	0.33	0.42	42.82	78.07	56.62
Cellular Processes and Signaling|D: Cell cycle control, cell division, chromosome partitioning|Spore germination protein YaaH	1.03	7.74	5.21	0.47	0.33	0.12	49.75	78.3	67.68
Cellular Processes and Signaling|D: Cell cycle control, cell division, chromosome partitioning|Sporulation-control protein spo0M	30.23	26.88	17	1.32	0.9	0.11	16.76	25.9	24.65
Cellular Processes and Signaling|D: Cell cycle control, cell division, chromosome partitioning|Septation ring formation regulator EzrA	0.93	3.86	4.28	0.91	0.37	0.33	39.45	47.97	43.85
Cellular Processes and Signaling|D: Cell cycle control, cell division, chromosome partitioning|Cell division protein ZapD, interacts with FtsZ	166.86	121.36	76.18	2.12	0.59	0.65	87.72	66.13	50.93
Cellular Processes and Signaling|D: Cell cycle control, cell division, chromosome partitioning|Spore maturation protein CgeB	7.01	24.43	38.3	2.28	0.98	0.36	5.9	10.86	15.15
Cellular Processes and Signaling|D: Cell cycle control, cell division, chromosome partitioning|Cell division protein FtsL	0.98	4.28	4.33	1.2	0.58	0.59	47.45	53.87	66.98
Cellular Processes and Signaling|D: Cell cycle control, cell division, chromosome partitioning|Septal ring factor EnvC, activator of murein hydrolases AmiA and AmiB	197.4	240.5	219.25	270.57	272.01	272.93	268.07	285.8	266.29
Cellular Processes and Signaling|D: Cell cycle control, cell division, chromosome partitioning|Alpha-tubulin suppressor and related RCC1 domain-containing proteins	8.37	42.24	12.71	0.45	0.76	0.06	21.69	18.25	17.72
Cellular Processes and Signaling|D: Cell cycle control, cell division, chromosome partitioning|Cytokinesis protein 3, contains TGc (transglutaminase/protease-like) domain	0	0	0	0	0	0	0.08	0	0
Cellular Processes and Signaling|D: Cell cycle control, cell division, chromosome partitioning|Spore germination protein GerM	0.32	2.35	1.9	0.77	0.13	0.12	10.79	13.85	15
Cellular Processes and Signaling|D: Cell cycle control, cell division, chromosome partitioning|Cell division inhibitor SulA, prevents FtsZ ring assembly	2	14.02	7.22	262.38	268	268.53	11.37	4.87	4.58
Cellular Processes and Signaling|D: Cell cycle control, cell division, chromosome partitioning|Archaeal division protein CdvB, Snf7/Vps24/ESCRT-III family	0	0	0	0	0	0	0	0.12	0.83
Cellular Processes and Signaling|M: Cell wall/membrane/envelope biogenesis|Dihydrodipicolinate synthase/N-acetylneuraminate lyase	1689.98	1459.47	1394.67	1107.54	1097.78	1097.19	1248.79	1278.03	1266.46
Cellular Processes and Signaling|M: Cell wall/membrane/envelope biogenesis|UDP-N-acetylglucosamine 2-epimerase	229.93	196.36	203.86	531.13	539.66	540.72	354.26	392.63	345.98
Cellular Processes and Signaling|M: Cell wall/membrane/envelope biogenesis|dTDP-4-amino-4,6-dideoxygalactose transaminase	970.14	1020.91	909.89	553.62	551.79	550.82	788.04	867.3	822.6
Cellular Processes and Signaling|M: Cell wall/membrane/envelope biogenesis|Glycosyltransferase involved in cell wall bisynthesis	5126.79	5847.37	5821.95	4126.16	4112.78	4109.02	5184.83	5915.97	5491.22
Cellular Processes and Signaling|M: Cell wall/membrane/envelope biogenesis|Glucosamine 6-phosphate synthetase, contains amidotransferase and phosphosugar isomerase domains	408.01	421.36	412.83	277	275.1	275.13	473.78	529.39	488.14
Cellular Processes and Signaling|M: Cell wall/membrane/envelope biogenesis|Nucleoside-diphosphate-sugar epimerase	2803.68	3037.32	3047.91	2738.42	2733.71	2732.42	2461.64	2723.31	2763.1
Cellular Processes and Signaling|M: Cell wall/membrane/envelope biogenesis|AAA+-type ATPase, SpoVK/Ycf46/Vps4 family	58.52	64.64	82.11	6.38	2.2	1.45	94.7	97.07	131.55
Cellular Processes and Signaling|M: Cell wall/membrane/envelope biogenesis|UDP-N-acetylmuramyl pentapeptide phosphotransferase/UDP-N-acetylglucosamine-1-phosphate transferase	772.1	768.84	796.79	551.25	548.24	547.34	781.82	882.06	814.03
Cellular Processes and Signaling|M: Cell wall/membrane/envelope biogenesis|UDP-galactopyranose mutase	21.6	25.47	54.89	2.11	1.14	1.08	87.31	102.79	100
Cellular Processes and Signaling|M: Cell wall/membrane/envelope biogenesis|Lipoprotein signal peptidase	552.34	493.46	454.57	277.75	275.3	275.35	501.32	532.62	507.49
Cellular Processes and Signaling|M: Cell wall/membrane/envelope biogenesis|Glycerol-3-phosphate cytidylyltransferase, cytidylyltransferase family	5.48	5.09	9.38	0.43	0.54	0.51	23.65	28.52	30.4
Cellular Processes and Signaling|M: Cell wall/membrane/envelope biogenesis|Small-conductance mechanosensitive channel	1097.39	1084.8	991.71	824.74	819.16	819.89	776.79	796.49	802.21
Cellular Processes and Signaling|M: Cell wall/membrane/envelope biogenesis|UDP-N-acetyl-D-mannosaminuronate dehydrogenase	227.11	302.25	296.93	9.74	5.23	4.81	247.5	291.52	271.41
Cellular Processes and Signaling|M: Cell wall/membrane/envelope biogenesis|Prolipoprotein diacylglyceryltransferase	700.71	705.5	663.72	278.64	275.99	275.59	483.46	529.74	497.33
Cellular Processes and Signaling|M: Cell wall/membrane/envelope biogenesis|Membrane protein insertase Oxa1/YidC/SpoIIIJ, required for the localization of integral membrane proteins	389.74	391.04	342.38	277.14	274.76	275.03	417.73	423.07	425.49
Cellular Processes and Signaling|M: Cell wall/membrane/envelope biogenesis|UDP-N-acetylglucosamine:LPS N-acetylglucosamine transferase	412.86	445.97	442.57	279.26	276.37	276.01	540.14	623.79	564.64
Cellular Processes and Signaling|M: Cell wall/membrane/envelope biogenesis|Peptidoglycan/xylan/chitin deacetylase, PgdA/CDA1 family	809.38	858.64	842.49	822.83	820.43	818.95	782.87	934.27	840.01
Cellular Processes and Signaling|M: Cell wall/membrane/envelope biogenesis|Peptidoglycan biosynthesis protein MviN/MurJ, putative lipid II flippase	275.96	313.99	349.73	279	275.53	274.56	401.16	377.15	380.76
Cellular Processes and Signaling|M: Cell wall/membrane/envelope biogenesis|Outer membrane translocation and assembly module TamA	347.48	319.13	240.05	271.28	271.26	272.15	235.46	196.79	207.23
Cellular Processes and Signaling|M: Cell wall/membrane/envelope biogenesis|Murein DD-endopeptidase MepM and murein hydrolase activator NlpD, contain LysM domain	811.6	780.51	738.67	812.26	815.31	816.46	870.02	827.96	818.74
Cellular Processes and Signaling|M: Cell wall/membrane/envelope biogenesis|Soluble lytic murein transglycosylase and related regulatory proteins (some contain LysM/invasin domains)	382.98	321.84	309.31	278.89	274.85	275.21	291.32	306.64	349.48
Cellular Processes and Signaling|M: Cell wall/membrane/envelope biogenesis|Membrane carboxypeptidase (penicillin-binding protein)	215.03	334.54	426.73	550.58	548.04	546.86	633.16	697.99	739.09
Cellular Processes and Signaling|M: Cell wall/membrane/envelope biogenesis|Membrane-anchored protein YidD, putatitve component of membrane protein insertase Oxa1/YidC/SpoIIIJ	396.59	396.26	400.36	14.71	6.85	6.32	437.48	467.35	448.18
Cellular Processes and Signaling|M: Cell wall/membrane/envelope biogenesis|Lipid A disaccharide synthetase	361.76	353	288.9	273.45	272.91	273.53	340.21	327.13	312.41
Cellular Processes and Signaling|M: Cell wall/membrane/envelope biogenesis|UDP-N-acetylglucosamine enolpyruvyl transferase	416.94	445.65	454.3	279.62	276.5	276.2	560.7	649.69	578.53
Cellular Processes and Signaling|M: Cell wall/membrane/envelope biogenesis|ABC-type transporter Mla maintaining outer membrane lipid asymmetry, permease component MlaE	823.86	786.03	754.66	554.67	547.45	546.02	583.05	504.36	543.2
Cellular Processes and Signaling|M: Cell wall/membrane/envelope biogenesis|Cell division protein FtsI/penicillin-binding protein 2	817.78	879.08	909.06	554.46	550.54	549.15	946.92	1099.25	984.73
Cellular Processes and Signaling|M: Cell wall/membrane/envelope biogenesis|UDP-N-acetylmuramyl tripeptide synthase	735.71	701.62	623.93	283.32	277.65	276.95	633.27	682.02	639.04
Cellular Processes and Signaling|M: Cell wall/membrane/envelope biogenesis|UDP-N-acetylmuramyl pentapeptide synthase	404.46	423.48	420.66	277.15	275.08	275	482.26	519.03	486.1
Cellular Processes and Signaling|M: Cell wall/membrane/envelope biogenesis|UDP-N-acetylmuramoylalanine-D-glutamate ligase	403.33	420.54	419.45	277.05	275.06	275	471.9	512.68	476.35
Cellular Processes and Signaling|M: Cell wall/membrane/envelope biogenesis|UDP-N-acetylmuramate-alanine ligase	723.53	712.62	632.28	544.7	545.12	545.89	622.53	643.44	600.32
Cellular Processes and Signaling|M: Cell wall/membrane/envelope biogenesis|UDP-3-O-acyl-N-acetylglucosamine deacetylase	361.75	352.94	291.25	273.48	272.97	273.55	340.76	328.12	313.95
Cellular Processes and Signaling|M: Cell wall/membrane/envelope biogenesis|Alanine racemase	412.23	441.4	472.5	278.33	275.75	275.46	520.64	562.87	526.77
Cellular Processes and Signaling|M: Cell wall/membrane/envelope biogenesis|Cell wall-associated hydrolase, NlpC family	442.09	464.38	514.68	540.14	543.12	541.21	388.57	481.94	389.96
Cellular Processes and Signaling|M: Cell wall/membrane/envelope biogenesis|D-arabinose 5-phosphate isomerase GutQ	363.04	362.5	297.59	273.89	273.35	273.68	346.54	331.04	331.43
Cellular Processes and Signaling|M: Cell wall/membrane/envelope biogenesis|Lipopolysaccharide export LptBFGC system, permease protein LptF	576.46	563.04	463.69	546.72	545.4	546.77	623.83	583.11	586.51
Cellular Processes and Signaling|M: Cell wall/membrane/envelope biogenesis|Glutamate racemase	394.31	399.59	415.74	275.38	274.9	274.81	449.87	493.31	454.37
Cellular Processes and Signaling|M: Cell wall/membrane/envelope biogenesis|Rare lipoprotein A, peptidoglycan hydrolase digesting naked glycans, contains C-terminal SPOR domain	54.24	110.47	110.2	269.8	271.15	271.87	228.18	186.75	201.29
Cellular Processes and Signaling|M: Cell wall/membrane/envelope biogenesis|Periplasmic protein TonB, links inner and outer membranes	404.04	513.24	425.89	1069.89	1079.58	1081.69	500.83	479.66	463.06
Cellular Processes and Signaling|M: Cell wall/membrane/envelope biogenesis|UDP-N-acetylenolpyruvoylglucosamine reductase	403.45	420.64	419.88	277.14	274.89	274.95	474.47	515.19	482.56
Cellular Processes and Signaling|M: Cell wall/membrane/envelope biogenesis|Apolipoprotein N-acyltransferase	401.71	415.94	349.59	274.58	274.15	274.06	317.99	303.73	315.58
Cellular Processes and Signaling|M: Cell wall/membrane/envelope biogenesis|Mannose-1-phosphate guanylyltransferase	232.12	302.91	321.71	537.78	542.01	543.04	334.05	355.49	336.94
Cellular Processes and Signaling|M: Cell wall/membrane/envelope biogenesis|Multidrug efflux pump subunit AcrA (membrane-fusion protein)	3495.7	3357.52	2730.35	2714.16	2720.4	2725.07	2514.14	2266.41	2250.63
Cellular Processes and Signaling|M: Cell wall/membrane/envelope biogenesis|ADP-heptose:LPS heptosyltransferase	214.66	300.59	324.21	540.49	542.9	543.49	497.46	595.21	449.73
Cellular Processes and Signaling|M: Cell wall/membrane/envelope biogenesis|N-acetylmuramoyl-L-alanine amidase	560.52	605.78	531.53	283.21	277.48	277.46	634.67	757.63	649.68
Cellular Processes and Signaling|M: Cell wall/membrane/envelope biogenesis|UDP-glucose 6-dehydrogenase	419.06	456.19	457.03	804	811.87	812.74	409.98	470.75	447.34
Cellular Processes and Signaling|M: Cell wall/membrane/envelope biogenesis|Acyl-[acyl carrier protein]--UDP-N-acetylglucosamine O-acyltransferase	365.16	360.86	298.83	274.03	273.15	273.7	356.06	348	327.19
Cellular Processes and Signaling|M: Cell wall/membrane/envelope biogenesis|UDP-3-O-[3-hydroxymyristoyl] glucosamine N-acyltransferase	505.73	501.61	408.71	274.06	273.64	274.22	361.1	352.08	332.14
Cellular Processes and Signaling|M: Cell wall/membrane/envelope biogenesis|CMP-N-acetylneuraminic acid synthetase	11.74	14.2	62.63	262.93	268.49	269.1	60.6	46.05	31.51
Cellular Processes and Signaling|M: Cell wall/membrane/envelope biogenesis|NDP-sugar epimerase, includes UDP-GlcNAc-inverting 4,6-dehydratase FlaA1 and capsular polysaccharide biosynthesis protein EpsC	332.26	316.37	217.26	271.22	271.5	272.76	304.06	326.3	294.34
Cellular Processes and Signaling|M: Cell wall/membrane/envelope biogenesis|UDP-glucose 4-epimerase	431.29	448.82	477.11	17.66	9.32	8.36	544.81	616.94	570
Cellular Processes and Signaling|M: Cell wall/membrane/envelope biogenesis|dTDP-D-glucose 4,6-dehydratase	405.71	425.15	416.68	276.93	274.18	273.83	414.31	428.75	393.23
Cellular Processes and Signaling|M: Cell wall/membrane/envelope biogenesis|GDP-D-mannose dehydratase	51.59	99.84	136.53	270.97	272.29	272.23	174.36	174.28	162.53
Cellular Processes and Signaling|M: Cell wall/membrane/envelope biogenesis|dTDP-4-dehydrorhamnose reductase	399.32	423.95	402.58	538.68	542.25	542.84	437.36	445.14	409.5
Cellular Processes and Signaling|M: Cell wall/membrane/envelope biogenesis|ABC-type transporter Mla maintaining outer membrane lipid asymmetry, ATPase component MlaF	566.91	557.34	453.18	544.3	543.7	544.24	474.3	438.4	437.2
Cellular Processes and Signaling|M: Cell wall/membrane/envelope biogenesis|ABC-type polysaccharide/polyol phosphate transport system, ATPase component	405	397.32	418.55	275.28	274.31	274.13	330.34	353.52	353.02
Cellular Processes and Signaling|M: Cell wall/membrane/envelope biogenesis|ABC-type lipoprotein export system, ATPase component	1668.47	1676.43	1637.35	1363.09	1367.67	1365.92	1942.94	2279.45	1907.74
Cellular Processes and Signaling|M: Cell wall/membrane/envelope biogenesis|ABC-type lipopolysaccharide export system, ATPase component	362.16	358.08	289.71	273.89	273.35	274.15	347.41	337.87	329.5
Cellular Processes and Signaling|M: Cell wall/membrane/envelope biogenesis|D-alanine-D-alanine ligase and related ATP-grasp enzymes	626.36	625.45	542.16	545.61	547.24	546.76	729.7	703.1	703.79
Cellular Processes and Signaling|M: Cell wall/membrane/envelope biogenesis|Bifunctional protein GlmU, N-acetylglucosamine-1-phosphate-uridyltransferase/glucosamine-1-phosphate-acetyltransferase	258.92	266.24	302.93	276.32	274.05	273.95	401.14	414.6	408.22
Cellular Processes and Signaling|M: Cell wall/membrane/envelope biogenesis|NDP-sugar pyrophosphorylase, includes eIF-2Bgamma, eIF-2Bepsilon, and LPS biosynthesis proteins	48.65	70.85	64.23	4.81	2.71	2.11	61.13	81.25	121.25
Cellular Processes and Signaling|M: Cell wall/membrane/envelope biogenesis|dTDP-glucose pyrophosphorylase	543.36	559.27	522.47	275.4	274.2	274.01	402.69	462.02	418.6
Cellular Processes and Signaling|M: Cell wall/membrane/envelope biogenesis|UTP-glucose-1-phosphate uridylyltransferase	261.74	276.25	314.97	276.81	274.82	274.31	406.72	431.08	415.85
Cellular Processes and Signaling|M: Cell wall/membrane/envelope biogenesis|CMP-2-keto-3-deoxyoctulosonic acid synthetase	361.42	353.21	288.63	273.32	272.88	273.45	336.89	324.41	309.11
Cellular Processes and Signaling|M: Cell wall/membrane/envelope biogenesis|Choline-glycine betaine transporter	48.29	93.91	276.9	269.31	273.22	273.47	356.57	290.12	359.52
Cellular Processes and Signaling|M: Cell wall/membrane/envelope biogenesis|Anionic cell wall polymer biosynthesis enzyme, LytR-Cps2A-Psr (LCP) family	182.2	252.08	462.31	13.57	8.7	4.58	442.45	629.93	531.15
Cellular Processes and Signaling|M: Cell wall/membrane/envelope biogenesis|Putative effector of murein hydrolase	27.47	84.7	96.64	268.07	270.64	271.25	296.38	244.6	236.61
Cellular Processes and Signaling|M: Cell wall/membrane/envelope biogenesis|Phosphoglycerol transferase MdoB or a related enzyme of AlkP superfamily	298.99	319.16	280.22	528.31	538.81	539.03	290.6	325.4	253
Cellular Processes and Signaling|M: Cell wall/membrane/envelope biogenesis|Lipoprotein-anchoring transpeptidase ErfK/SrfK	382.8	505.09	751.55	304.17	287.38	285.4	726.4	713.6	867.98
Cellular Processes and Signaling|M: Cell wall/membrane/envelope biogenesis|LysM repeat	14.8	38	40.4	263.27	268.71	269.11	68.62	59.27	55.95
Cellular Processes and Signaling|M: Cell wall/membrane/envelope biogenesis|Lipopolysaccharide biosynthesis protein, LPS:glycosyltransferase	1.33	4.75	17.86	0.48	0.22	0.25	63.2	79.36	58.46
Cellular Processes and Signaling|M: Cell wall/membrane/envelope biogenesis|LPS assembly outer membrane protein LptD (organic solvent tolerance protein OstA)	356.02	334.18	268.72	272.61	272.09	272.73	261.35	221.84	244.7
Cellular Processes and Signaling|M: Cell wall/membrane/envelope biogenesis|Curli biogenesis system outer membrane secretion channel CsgG	301.83	268.24	163.71	2.89	1.04	0.93	143.64	67.7	96.44
Cellular Processes and Signaling|M: Cell wall/membrane/envelope biogenesis|ABC-type transporter Mla maintaining outer membrane lipid asymmetry, periplasmic component MlaD	675.5	633.45	623.12	287.55	278.06	275.78	493.64	432.92	540.29
Cellular Processes and Signaling|M: Cell wall/membrane/envelope biogenesis|3-deoxy-D-manno-octulosonic-acid transferase	361.77	353.25	288.94	273.48	272.92	273.67	336.11	322.51	308.18
Cellular Processes and Signaling|M: Cell wall/membrane/envelope biogenesis|Outer membrane protein assembly factor BamB, contains PQQ-like beta-propeller repeat	196.91	179.46	135.23	269.99	271.5	271.3	176.32	162.91	168.05
Cellular Processes and Signaling|M: Cell wall/membrane/envelope biogenesis|Outer membrane protein TolC	3278.47	3040.51	2295.4	2685.23	2707.76	2713.87	1892.86	1766.94	1622.77
Cellular Processes and Signaling|M: Cell wall/membrane/envelope biogenesis|Periplasmic protein involved in polysaccharide export, contains SLBB domain of the beta-grasp fold	235.62	309.67	344.48	18.09	8.46	8.6	363.57	412.23	407.98
Cellular Processes and Signaling|M: Cell wall/membrane/envelope biogenesis|Muramoyltetrapeptide carboxypeptidase LdcA (peptidoglycan recycling)	333.94	301.15	217.1	267.95	271.88	271.33	244.06	251.4	236.98
Cellular Processes and Signaling|M: Cell wall/membrane/envelope biogenesis|Tetraacyldisaccharide-1-P 4'-kinase	361.55	352.68	288.41	273.36	272.82	273.4	332.7	315.7	303.89
Cellular Processes and Signaling|M: Cell wall/membrane/envelope biogenesis|ABC-type polysaccharide/polyol phosphate export permease	522.07	572.15	673.2	547.8	548.53	546.15	586.57	610.17	594.58
Cellular Processes and Signaling|M: Cell wall/membrane/envelope biogenesis|D-alanyl-D-alanine carboxypeptidase	969.85	922.39	829.06	817.46	818.04	818.7	968.24	980.63	923.15
Cellular Processes and Signaling|M: Cell wall/membrane/envelope biogenesis|D-alanyl-lipoteichoic acid acyltransferase DltB, MBOAT superfamily	32.65	97.95	127.72	269.03	271.4	271.46	267.4	331.86	272.49
Cellular Processes and Signaling|M: Cell wall/membrane/envelope biogenesis|Flagellum-specific peptidoglycan hydrolase FlgJ	308.46	255.35	196.71	266.35	269.6	270.28	182.72	191.57	130.99
Cellular Processes and Signaling|M: Cell wall/membrane/envelope biogenesis|Periplasmic glycine betaine/choline-binding (lipo)protein of an ABC-type transport system (osmoprotectant binding protein)	84.06	145.57	309.8	274.95	273.54	272.87	251.58	310.49	325.69
Cellular Processes and Signaling|M: Cell wall/membrane/envelope biogenesis|Basic membrane lipoprotein Med, periplasmic binding protein (PBP1-ABC) superfamily	567.73	461.36	386.06	280.26	275.99	275.87	564.26	499.08	492.78
Cellular Processes and Signaling|M: Cell wall/membrane/envelope biogenesis| 3-deoxy-D-manno-octulosonate 8-phosphate phosphatase KdsC and related HAD superfamily phosphatases	319.67	291.43	208.1	266.09	269.83	270.51	218.31	210.44	166.35
Cellular Processes and Signaling|M: Cell wall/membrane/envelope biogenesis|Aspartate/glutamate racemase	333.22	239.35	174.66	269.03	270.7	270.92	200.61	162.25	179.54
Cellular Processes and Signaling|M: Cell wall/membrane/envelope biogenesis|4-amino-4-deoxy-L-arabinose transferase or related glycosyltransferase of PMT family	265.35	320.79	320.11	281.44	274.83	273.96	389.84	383.39	362.88
Cellular Processes and Signaling|M: Cell wall/membrane/envelope biogenesis|Peptidoglycan/LPS O-acetylase OafA/YrhL, contains acyltransferase and SGNH-hydrolase domains	1678.87	1658.56	1985.26	835.09	826.92	821.9	820.2	912.93	988.52
Cellular Processes and Signaling|M: Cell wall/membrane/envelope biogenesis|Spore coat polysaccharide biosynthesis protein SpsF, cytidylyltransferase family	3.9	14.91	13.25	0.77	0.44	0.18	27.47	25.39	31.82
Cellular Processes and Signaling|M: Cell wall/membrane/envelope biogenesis|LD-carboxypeptidase LdcB, LAS superfamily	9.23	27.6	110.05	2.64	0.9	0.95	108.09	132.11	111.18
Cellular Processes and Signaling|M: Cell wall/membrane/envelope biogenesis|CDP-glycerol glycerophosphotransferase, TagB/SpsB family	22.55	21.64	22.38	1.52	2.06	1.24	72.09	98.52	82.61
Cellular Processes and Signaling|M: Cell wall/membrane/envelope biogenesis|dTDP-4-dehydrorhamnose 3,5-epimerase or related enzyme	408.56	428.31	368.08	540.49	542.84	543.46	378.39	442.15	406.77
Cellular Processes and Signaling|M: Cell wall/membrane/envelope biogenesis|UDP-N-acetyl-D-mannosaminuronic acid transferase, WecB/TagA/CpsF family	65.46	106.64	132.41	9.5	5.1	4.61	263	264.71	298.5
Cellular Processes and Signaling|M: Cell wall/membrane/envelope biogenesis|Lipopolysaccharide export system protein LptA	214.95	199.03	166.45	272.63	271.98	272.65	252.33	212.59	235.25
Cellular Processes and Signaling|M: Cell wall/membrane/envelope biogenesis|Large-conductance mechanosensitive channel	393.39	396.87	416.99	276.1	274.55	274.24	430.41	467.15	429.77
Cellular Processes and Signaling|M: Cell wall/membrane/envelope biogenesis|Regulator of extracellular matrix RemA, YlzA/DUF370 family	0.64	3.23	2.44	0.63	0.29	0.41	62.49	97.23	71.37
Cellular Processes and Signaling|M: Cell wall/membrane/envelope biogenesis|Sialic acid synthase SpsE, contains C-terminal SAF domain	20.07	41.94	97.81	264.65	269.55	269.86	111.12	90.65	74.01
Cellular Processes and Signaling|M: Cell wall/membrane/envelope biogenesis|N-acetylmuramic acid 6-phosphate (MurNAc-6-P) etherase	29.19	52.93	55.63	3.82	2.63	2.48	98.72	134.44	127.12
Cellular Processes and Signaling|M: Cell wall/membrane/envelope biogenesis|Multicopper oxidase with three cupredoxin domains (includes cell division protein FtsP and spore coat protein CotA)	589.46	559.77	526	545.82	545.71	545.44	487.77	388.09	406.78
Cellular Processes and Signaling|M: Cell wall/membrane/envelope biogenesis|Sugar transferase involved in LPS biosynthesis (colanic, teichoic acid)	823.55	872.16	847.88	292.42	282.63	282.19	823.24	936.35	883.16
Cellular Processes and Signaling|M: Cell wall/membrane/envelope biogenesis|D-alanyl-D-alanine dipeptidase	29.08	57.86	74.39	3.65	2.08	1.46	70.54	100.92	94.43
Cellular Processes and Signaling|M: Cell wall/membrane/envelope biogenesis|Phosphoethanolamine transferase for periplasmic glucans (OPG), alkaline phosphatase superfamily	326.83	291.77	219.91	789.74	805.37	807.3	228.39	176.47	185.22
Cellular Processes and Signaling|M: Cell wall/membrane/envelope biogenesis|Fructoselysine-6-P-deglycase FrlB and related proteins with duplicated sugar isomerase (SIS) domain	51.47	77.12	80.19	5.75	2.99	2.62	132.93	130.76	147.33
Cellular Processes and Signaling|M: Cell wall/membrane/envelope biogenesis|Membrane protein involved in the export of O-antigen and teichoic acid	1169.72	1263.83	1241.98	565.03	556.37	555.88	1197.51	1436.27	1355.77
Cellular Processes and Signaling|M: Cell wall/membrane/envelope biogenesis|Putative cell wall-binding domain	0.27	4.74	4.05	0.21	0.17	0.47	3.52	3.57	3.86
Cellular Processes and Signaling|M: Cell wall/membrane/envelope biogenesis|Polysaccharide pyruvyl transferase family protein WcaK	16.06	26.96	42.98	3.62	1.88	1.73	76.61	112.84	112.33
Cellular Processes and Signaling|M: Cell wall/membrane/envelope biogenesis|Lipid II:glycine glycyltransferase (Peptidoglycan interpeptide bridge formation enzyme)	9.9	17.77	76.58	0.78	0.93	0.68	57.44	72.85	66.15
Cellular Processes and Signaling|M: Cell wall/membrane/envelope biogenesis|1,6-Anhydro-N-acetylmuramate kinase	364.01	350.64	287.82	273.14	272.49	273.12	266.5	239.11	260.78
Cellular Processes and Signaling|M: Cell wall/membrane/envelope biogenesis|Peptidoglycan hydrolase (amidase) enhancer domain	0.95	3.28	2.82	0.65	0.32	0.32	54.89	89.16	67.54
Cellular Processes and Signaling|M: Cell wall/membrane/envelope biogenesis|PASTA domain, binds beta-lactams	144.82	148.61	118.84	0.59	0.72	0.51	23.7	31.19	32.9
Cellular Processes and Signaling|M: Cell wall/membrane/envelope biogenesis|Membrane-bound lytic murein transglycosylase	48.31	98.01	104.74	270.02	271.21	271.87	198.25	178.31	191.7
Cellular Processes and Signaling|M: Cell wall/membrane/envelope biogenesis|Periplasmic chaperone for outer membrane proteins, Skp family	608.31	593.29	441.15	267.78	271.68	272.55	303.88	340.22	273.39
Cellular Processes and Signaling|M: Cell wall/membrane/envelope biogenesis|Outer membrane phospholipase A	3.18	28.91	15.11	1.79	0.48	0.4	81.13	51.14	55.3
Cellular Processes and Signaling|M: Cell wall/membrane/envelope biogenesis|Outer membrane lipoprotein-sorting protein	516.32	509.48	409.54	275.06	273.64	274.01	355.98	359.37	350.86
Cellular Processes and Signaling|M: Cell wall/membrane/envelope biogenesis|Poly-gamma-glutamate biosynthesis protein CapA/YwtB (capsule formation), metallophosphatase superfamily	14.94	30.17	26.44	1.86	0.92	0.47	59.24	78.78	58.92
Cellular Processes and Signaling|M: Cell wall/membrane/envelope biogenesis|ABC-type transporter Mla maintaining outer membrane lipid asymmetry, lipoprotein component MlaA	176.52	156.8	96.76	793.2	805.5	807.28	187.49	151.74	135.46
Cellular Processes and Signaling|M: Cell wall/membrane/envelope biogenesis|Murein tripeptide amidase MpaA	4.33	13.74	6.66	264.17	268.56	269.09	72.36	60.25	63.73
Cellular Processes and Signaling|M: Cell wall/membrane/envelope biogenesis|ADP-heptose synthase, bifunctional sugar kinase/adenylyltransferase	23.6	56.54	69.54	265.29	269.65	269.65	104.04	88.75	93.63
Cellular Processes and Signaling|M: Cell wall/membrane/envelope biogenesis|3-deoxy-D-manno-octulosonic acid (KDO) 8-phosphate synthase	362	353.02	288.92	273.42	272.9	273.46	336.98	323.89	309.76
Cellular Processes and Signaling|M: Cell wall/membrane/envelope biogenesis|Outer membrane protein OmpA and related peptidoglycan-associated (lipo)proteins	1478.79	1245.17	975.23	2140.14	2161.73	2165.86	1200.75	1094.12	1073.44
Cellular Processes and Signaling|M: Cell wall/membrane/envelope biogenesis|Cell shape-determining protein MreD	172.46	146.64	89.15	267.44	269.44	270.09	201.45	181.85	159.95
Cellular Processes and Signaling|M: Cell wall/membrane/envelope biogenesis|UDP-2,3-diacylglucosamine pyrophosphatase LpxH	651.34	579.57	436.66	537.07	540.84	542.12	328.57	316.94	287.16
Cellular Processes and Signaling|M: Cell wall/membrane/envelope biogenesis|Outer membrane protein assembly factor BamE, lipoprotein component of the BamABCDE complex	212.51	196.84	164.08	272.24	271.73	272.49	252.31	216.12	235.17
Cellular Processes and Signaling|M: Cell wall/membrane/envelope biogenesis|Membrane glycosyltransferase	161.05	123.73	90.92	269.53	269.73	270.11	99.13	64.69	78.11
Cellular Processes and Signaling|M: Cell wall/membrane/envelope biogenesis|Uncharacterized periplasmic protein SanA, affects membrane permeability for vancomycin	299.06	288.55	238.29	0.83	0.72	0.36	42.02	52.49	43.94
Cellular Processes and Signaling|M: Cell wall/membrane/envelope biogenesis|Membrane-bound lytic murein transglycosylase B	502.71	470.71	463.8	552.44	547.92	549.37	622.61	495.31	605.05
Cellular Processes and Signaling|M: Cell wall/membrane/envelope biogenesis|Lipopolysaccharide biosynthesis regulator YciM, contains six TPR domains and a predicted metal-binding C-terminal domain	310.37	261.17	181.87	3.76	0.88	0.85	105.31	82.35	67.4
Cellular Processes and Signaling|M: Cell wall/membrane/envelope biogenesis|Outer membrane lipoprotein LptE/RlpB (LPS assembly)	172.22	138.08	89.29	266.36	268.9	269.56	125.46	94.14	81.54
Cellular Processes and Signaling|M: Cell wall/membrane/envelope biogenesis|Uncharacterized protein involved in outer membrane biogenesis	359.96	272.98	194.6	534.76	539.61	540.76	271.81	209.56	225.61
Cellular Processes and Signaling|M: Cell wall/membrane/envelope biogenesis|Murein L,D-transpeptidase YcbB/YkuD	75.32	111.9	136.05	272.36	272.82	273.79	227.69	204.92	259.33
Cellular Processes and Signaling|M: Cell wall/membrane/envelope biogenesis|Uncharacterized lipoprotein NlpE involved in copper resistance	141.99	123.82	112.15	0.05	0.08	0.03	7.78	5.24	7.86
Cellular Processes and Signaling|M: Cell wall/membrane/envelope biogenesis|Outer membrane lipoprotein LolB, involved in outer membrane biogenesis	155.97	96.89	66.42	266.06	268.81	269.47	120.7	89.33	76.94
Cellular Processes and Signaling|M: Cell wall/membrane/envelope biogenesis|N-acetyl-anhydromuramyl-L-alanine amidase AmpD	331.69	302.76	235.74	533.36	539.71	540.66	186.33	168.05	209.36
Cellular Processes and Signaling|M: Cell wall/membrane/envelope biogenesis|Murein L,D-transpeptidase YafK	41	63.67	78.66	5.44	2.94	3.32	152.19	115.37	145.48
Cellular Processes and Signaling|M: Cell wall/membrane/envelope biogenesis|Bacterial lipocalin	460.83	432.39	308.4	268.36	269.73	270.25	162.9	88.04	116.27
Cellular Processes and Signaling|M: Cell wall/membrane/envelope biogenesis|Outer membrane protein W	483.08	372.62	304.72	273.76	271.03	271.69	186.8	158.15	175.77
Cellular Processes and Signaling|M: Cell wall/membrane/envelope biogenesis|Penicillin V acylase or related amidase, Ntn superfamily	149.85	154.54	129.68	1.89	1.12	1.38	65.18	86.13	86.7
Cellular Processes and Signaling|M: Cell wall/membrane/envelope biogenesis|N-acetylneuraminic acid mutarotase	141.05	134.44	101.5	0.52	0.48	0.61	33.2	35.03	42.79
Cellular Processes and Signaling|M: Cell wall/membrane/envelope biogenesis|Membrane protein involved in colicin uptake	1.53	5.26	23.1	0.05	0.05	0.01	6.88	3.42	5.75
Cellular Processes and Signaling|M: Cell wall/membrane/envelope biogenesis|Starvation-inducible outer membrane lipoprotein	4.44	11.78	29.99	1.37	0.12	0.11	14.01	6.84	6.87
Cellular Processes and Signaling|M: Cell wall/membrane/envelope biogenesis|Membrane-anchored periplasmic protein YejM, alkaline phosphatase superfamily	1.67	6.16	24.21	0.11	0.11	0.05	15.92	7.76	10.14
Cellular Processes and Signaling|M: Cell wall/membrane/envelope biogenesis|Outer membrane lipoprotein LpoA, binds and activates PBP1a	10.08	31.53	28.41	264.08	268.36	268.81	43.96	23.67	25.71
Cellular Processes and Signaling|M: Cell wall/membrane/envelope biogenesis|ABC-type transporter Mla maintaining outer membrane lipid asymmetry, MlaB component, contains STAS domain	170.49	144.4	79.27	265.56	268.62	269.17	97.06	79.12	53.38
Cellular Processes and Signaling|M: Cell wall/membrane/envelope biogenesis|Lipopolysaccharide export system protein LptC	171.08	136.07	83.98	266.31	268.9	269.55	125.59	94.6	82.11
Cellular Processes and Signaling|M: Cell wall/membrane/envelope biogenesis|Periplasmic glucans biosynthesis protein	177.96	192.07	191.96	536.22	539	539.22	147.41	81.04	93.24
Cellular Processes and Signaling|M: Cell wall/membrane/envelope biogenesis|Outer membrane lipoprotein SlyB	153.81	95.18	79.46	268.62	268.78	269.43	70.07	70.56	54.13
Cellular Processes and Signaling|M: Cell wall/membrane/envelope biogenesis|Putative salt-induced outer membrane protein YdiY	5.12	9.21	9.67	1.97	0.56	0.58	48.15	38.5	53.06
Cellular Processes and Signaling|M: Cell wall/membrane/envelope biogenesis|Outer membrane protein (porin)	959.45	681.74	427.29	282.2	272.39	272.27	527.43	301.53	309.3
Cellular Processes and Signaling|M: Cell wall/membrane/envelope biogenesis|Uncharacterized protein involved in exopolysaccharide biosynthesis	154.82	242.16	312.83	285.25	278.26	279.01	467.04	472.5	527.3
Cellular Processes and Signaling|M: Cell wall/membrane/envelope biogenesis|Nucleoside-specific outer membrane channel protein Tsx	6.47	24.14	28.18	525.02	536.18	537.25	55.1	27.41	31.82
Cellular Processes and Signaling|M: Cell wall/membrane/envelope biogenesis|L-rhamnose mutarotase	43.58	63.87	79.1	3.28	3.17	2.22	105.36	107.92	101.67
Cellular Processes and Signaling|M: Cell wall/membrane/envelope biogenesis|Surface polysaccharide O-acyltransferase, integral membrane enzyme	4.05	9.93	21.57	1.33	0.68	0.84	110.34	146.14	114.79
Cellular Processes and Signaling|M: Cell wall/membrane/envelope biogenesis|Glycosyltransferase involved in LPS biosynthesis, GR25 family	24.09	38.87	28.61	2.97	2.09	2.96	81.95	100.75	140.34
Cellular Processes and Signaling|M: Cell wall/membrane/envelope biogenesis|O-antigen ligase	480.75	424.7	418.3	546.69	545.59	546.26	583.58	618.46	629.92
Cellular Processes and Signaling|M: Cell wall/membrane/envelope biogenesis|Peptidoglycan-binding (PGRP) domain of peptidoglycan hydrolases	45.24	47.56	28.23	2.46	1.76	1.5	79.63	106.85	117.41
Cellular Processes and Signaling|M: Cell wall/membrane/envelope biogenesis|Outer membrane lipoprotein LpoB, binds and activates PBP1b	2.19	7.18	24.99	262.41	268.25	268.91	20.32	11.52	15.76
Cellular Processes and Signaling|M: Cell wall/membrane/envelope biogenesis|Type V secretory pathway, adhesin AidA	2.21	29.62	19.64	265.97	270.23	271.05	68.72	77.95	107.42
Cellular Processes and Signaling|M: Cell wall/membrane/envelope biogenesis|Uncharacterized protein probably involved in high-affinity Fe2+ transport	0.69	2.58	1.94	262.64	268.47	269.17	24.26	24.95	30.76
Cellular Processes and Signaling|M: Cell wall/membrane/envelope biogenesis|Phospholipase C	29.58	60.77	73.44	7.14	2.19	1.37	42.2	67.32	58.72
Cellular Processes and Signaling|M: Cell wall/membrane/envelope biogenesis|Capsule polysaccharide export protein KpsE/RkpR	6.87	21.26	24.71	1.97	1.32	1.54	41.67	58.34	58.2
Cellular Processes and Signaling|M: Cell wall/membrane/envelope biogenesis|Capsule polysaccharide modification protein KpsS	2.08	7.66	12.57	1.35	0.85	0.91	25.4	31.34	31.31
Cellular Processes and Signaling|M: Cell wall/membrane/envelope biogenesis|Capsule polysaccharide export protein KpsC/LpsZ	0.87	1.56	3.03	0.33	0.29	0.37	15.73	20.5	15.72
Cellular Processes and Signaling|M: Cell wall/membrane/envelope biogenesis|Opacity protein and related surface antigens	511.53	640.31	802.94	298.44	285.44	285.64	566.3	609.91	770.66
Cellular Processes and Signaling|M: Cell wall/membrane/envelope biogenesis|Carbohydrate-selective porin OprB	14.48	38.65	42.91	526.19	537.25	538.69	47.17	64.69	88.6
Cellular Processes and Signaling|M: Cell wall/membrane/envelope biogenesis|Outer membrane scaffolding protein for murein synthesis, MipA/OmpV family	60.44	114.88	134.53	271.27	271.1	271.1	152.16	143.6	175.2
Cellular Processes and Signaling|M: Cell wall/membrane/envelope biogenesis|Lipopolysaccharide biosynthesis protein	0.17	0.33	0.28	0	0.02	0.09	16.13	15.17	11.9
Cellular Processes and Signaling|M: Cell wall/membrane/envelope biogenesis|Lyzozyme M1 (1,4-beta-N-acetylmuramidase), GH25 family	209.7	216.97	249.59	6.68	4.69	4.61	252.25	330.54	309.08
Cellular Processes and Signaling|M: Cell wall/membrane/envelope biogenesis|Sortase (surface protein transpeptidase)	43.8	71.17	200	3.65	2.65	1.44	132.96	182	159.28
Cellular Processes and Signaling|M: Cell wall/membrane/envelope biogenesis|LPS O-antigen chain length determinant protein, WzzB/FepE family	3.08	29.24	25.1	262.59	268.14	268.55	25.33	15.74	14.26
Cellular Processes and Signaling|M: Cell wall/membrane/envelope biogenesis|Murein endopeptidase	43.33	63.33	101.97	5.54	2.45	2.42	97.47	83.54	108.32
Cellular Processes and Signaling|M: Cell wall/membrane/envelope biogenesis|Phage-related lysozyme (muramidase), GH24 family	441.61	367.07	289.92	0.74	0.82	0.68	162.37	87.53	101.65
Cellular Processes and Signaling|M: Cell wall/membrane/envelope biogenesis|Cell wall hydrolase CwlJ, involved in spore germination	34.81	41.76	48.74	3.84	2.5	2.64	98.13	96.11	129.47
Cellular Processes and Signaling|M: Cell wall/membrane/envelope biogenesis|Mannosyltransferase OCH1 or related enzyme	0.07	0.01	0	0.12	0	0	2.4	1.08	1.05
Cellular Processes and Signaling|M: Cell wall/membrane/envelope biogenesis|L,D-peptidoglycan transpeptidase YkuD, ErfK/YbiS/YcfS/YnhG family	56.23	76.64	104.19	6.01	2.51	2.2	101.52	100.98	115.89
Cellular Processes and Signaling|M: Cell wall/membrane/envelope biogenesis|Nickel-dependent lactate racemase	1.94	3.56	6.31	0.19	0.08	0.03	35.56	40.24	28.88
Cellular Processes and Signaling|M: Cell wall/membrane/envelope biogenesis|Membrane-bound inhibitor of C-type lysozyme	3.78	14.78	41.32	2.74	1.11	1.22	23.05	32.27	40.02
Cellular Processes and Signaling|M: Cell wall/membrane/envelope biogenesis|Surface antigen	34.24	38.33	35.15	2.87	2.02	2.23	125.34	117.16	144.56
Cellular Processes and Signaling|M: Cell wall/membrane/envelope biogenesis|Capsular polysaccharide biosynthesis protein	10.55	17.68	18.48	1.16	0.78	0.71	84.15	116.31	96.42
Cellular Processes and Signaling|M: Cell wall/membrane/envelope biogenesis|Uncharacterized protein, DUF1919 family	0.01	0	0	0	0	0	1.69	1.37	1.13
Cellular Processes and Signaling|M: Cell wall/membrane/envelope biogenesis|Poly D-alanine transfer protein DltD, involved inesterification of teichoic acids	0.88	2	2.74	0.44	0.46	0.59	44.19	49.16	41.91
Cellular Processes and Signaling|M: Cell wall/membrane/envelope biogenesis|Short-chain dehydrogenase involved in D-alanine esterification of teichoic acids	17.36	35.55	69.75	264.6	268.99	269.22	18.15	19.93	31.76
Cellular Processes and Signaling|M: Cell wall/membrane/envelope biogenesis|Spore coat polysaccharide biosynthesis protein SpsG, predicted glycosyltransferase	5.82	10.89	13.01	262.69	268.23	268.6	29.17	30.6	34
Cellular Processes and Signaling|M: Cell wall/membrane/envelope biogenesis|Predicted glycosyltransferase involved in capsule biosynthesis	0	0	0	0	0	0	0	0	0
Cellular Processes and Signaling|M: Cell wall/membrane/envelope biogenesis|Outer membrane protein assembly factor BamD, BamD/ComL family	361.57	352.63	289.12	273.29	272.64	273.5	304.28	285.86	285.73
Cellular Processes and Signaling|M: Cell wall/membrane/envelope biogenesis|Outer membrane murein-binding lipoprotein Lpp	0.74	5.3	26.49	0.05	0.05	0.01	5.94	2.66	4.51
Cellular Processes and Signaling|M: Cell wall/membrane/envelope biogenesis|Cell wall assembly regulator SMI1	7.37	3.17	5.32	0.29	0.23	0.16	17.54	24.47	14
Cellular Processes and Signaling|M: Cell wall/membrane/envelope biogenesis|Peptidoglycan-binding domain, expansin	4.4	2.35	2.12	0.06	0.08	0.02	1.45	6.46	1.31
Cellular Processes and Signaling|M: Cell wall/membrane/envelope biogenesis|Neuraminidase (sialidase)	0	0.02	0.04	0.02	0	0.04	6.03	5.36	3.97
Cellular Processes and Signaling|M: Cell wall/membrane/envelope biogenesis|LPS sulfotransferase NodH	6.26	10.96	25.01	0.93	0.25	0.25	1.51	3.08	3.59
Cellular Processes and Signaling|M: Cell wall/membrane/envelope biogenesis|Outer membrane protease	0.04	0.64	0.31	0.06	0.04	0.04	1.11	2.04	1.34
Cellular Processes and Signaling|M: Cell wall/membrane/envelope biogenesis|Accessory colonization factor AcfC, contains ABC-type periplasmic domain	0	0	0	0.02	0	0	0.15	0	0
Cellular Processes and Signaling|M: Cell wall/membrane/envelope biogenesis|ABC-type transport system, involved in lipoprotein release, permease component	1106.32	1091.59	980.67	1341.39	1352.79	1354.65	921	953.09	796.26
Cellular Processes and Signaling|M: Cell wall/membrane/envelope biogenesis|Membrane-bound lytic murein transglycosylase MltF	12.63	41.54	57.62	525.22	536.37	537.47	79.04	71.25	42.74
Cellular Processes and Signaling|M: Cell wall/membrane/envelope biogenesis|Muramidase (phage lambda lysozyme)	1.7	7.54	10.4	1.73	0.24	0.13	2.98	3.85	5.96
Cellular Processes and Signaling|M: Cell wall/membrane/envelope biogenesis|Predicted neuraminidase (sialidase)	3.94	12.2	19.34	1.22	0.79	0.86	16.27	22.9	20.92
Cellular Processes and Signaling|M: Cell wall/membrane/envelope biogenesis|CTP:phosphocholine cytidylyltransferase involved in choline phosphorylation for cell surface LPS epi...	0.13	0.58	0.36	0.07	0.04	0.07	23.66	22.03	19.68
Cellular Processes and Signaling|M: Cell wall/membrane/envelope biogenesis|Outer membrane protein assembly factor BamA	516.03	523.73	443.02	275.63	274.74	274.98	399.33	415.35	391.41
Cellular Processes and Signaling|M: Cell wall/membrane/envelope biogenesis|Lipoprotein NlpI, contains TPR repeats	6.02	12.83	43.75	1.5	0.84	0.59	25.68	17.81	27.79
Cellular Processes and Signaling|M: Cell wall/membrane/envelope biogenesis|L-alanine-DL-glutamate epimerase or related enzyme of enolase superfamily	1259.73	1103.29	1102.05	1629.96	1634.11	1634.26	1049.6	1002.59	1143.49
Cellular Processes and Signaling|M: Cell wall/membrane/envelope biogenesis|L-rhamnose isomerase	25.4	27.5	34	1.61	1.71	1.37	66.29	56.51	51.55
Cellular Processes and Signaling|M: Cell wall/membrane/envelope biogenesis|Membrane carboxypeptidase/penicillin-binding protein PbpC	200.48	190.19	152.31	8.52	2.62	2.52	198.21	150.89	153.67
Cellular Processes and Signaling|M: Cell wall/membrane/envelope biogenesis|Membrane carboxypeptidase/penicillin-binding protein	520.37	464.84	341.3	275.77	273.41	274.35	394.07	347.12	343.17
Cellular Processes and Signaling|M: Cell wall/membrane/envelope biogenesis|Exopolysaccharide biosynthesis protein EpsI, predicted pyruvyl transferase	1.73	6.1	9.92	0.59	0.21	0.17	4.12	5.13	12.84
Cellular Processes and Signaling|M: Cell wall/membrane/envelope biogenesis|Spore coat protein CotH	0.54	3.42	2.16	0.15	0.12	0.02	1.52	2.54	4.54
Cellular Processes and Signaling|M: Cell wall/membrane/envelope biogenesis|O-Glycosyl hydrolase	304.08	293.12	234.93	1.36	1.57	0.33	35.16	74.76	37.16
Cellular Processes and Signaling|M: Cell wall/membrane/envelope biogenesis|Spore coat protein CotF	0.62	3.98	2.63	0.22	0.2	0.08	5.71	10.15	9.38
Cellular Processes and Signaling|M: Cell wall/membrane/envelope biogenesis|Alpha-N-acetylglucosamine transferase	0	0.83	0.58	0.31	0.24	0.45	8.08	11.52	10.55
Cellular Processes and Signaling|M: Cell wall/membrane/envelope biogenesis|Protein required for attachment to host cells	41.1	57.59	78.8	6.28	1.95	1.81	48.47	65.05	85.69
Cellular Processes and Signaling|M: Cell wall/membrane/envelope biogenesis|N-acetylmuramoyl-L-alanine amidase CwlA	0	0.29	0.07	0.01	0	0	0.22	0.51	0.18
Cellular Processes and Signaling|N: Cell motility|Tat protein secretion system quality control protein TatD (DNase activity)	859.78	848.15	732.21	806.16	812.2	813.35	666.93	666.08	612.18
Cellular Processes and Signaling|N: Cell motility|MinD-like ATPase involved in chromosome partitioning or flagellar assembly	260.8	274.03	322.46	274.31	272.84	271.2	225.22	225.44	213.3
Cellular Processes and Signaling|N: Cell motility|Chemotaxis protein histidine kinase CheA	360.85	343.04	231.75	1062.47	1076.3	1078.53	381.76	323.12	289.07
Cellular Processes and Signaling|N: Cell motility|Lipopolysaccharide export LptBFGC system, permease protein LptF	576.46	563.04	463.69	546.72	545.4	546.77	623.83	583.11	586.51
Cellular Processes and Signaling|N: Cell motility|Chemotaxis signal transduction protein	748.34	622.1	480.8	2390.01	2419.92	2425.05	772.9	618.72	573.23
Cellular Processes and Signaling|N: Cell motility|Methyl-accepting chemotaxis protein	1830.86	1551.8	1194.1	2691.24	2702.18	2707.53	2018.17	1584.5	1431.5
Cellular Processes and Signaling|N: Cell motility|Flagellar biosynthesis/type III secretory pathway ATPase	225.98	237.52	208.84	541.04	541.15	542.11	333.25	297.87	293.23
Cellular Processes and Signaling|N: Cell motility|Cellulose biosynthesis protein BcsQ	1266.73	1206.49	1339.24	1099.04	1093.45	1093.97	1317.98	1342.01	1338.28
Cellular Processes and Signaling|N: Cell motility|Glycosyltransferase, catalytic subunit of cellulose synthase and poly-beta-1,6-N-acetylglucosamine synthase	792.53	819.59	679.04	1077.01	1085.68	1087.43	651.6	786.72	763.2
Cellular Processes and Signaling|N: Cell motility|Flagellar hook-associated protein FlgK	217.91	211.36	184.92	274.33	272.44	272.77	289.39	237.28	240.5
Cellular Processes and Signaling|N: Cell motility|Flagella basal body P-ring formation protein FlgA	169.26	134.01	82.41	266.39	268.94	269.55	141.63	74.74	61.56
Cellular Processes and Signaling|N: Cell motility|Flagellar motor component MotA	226.34	234.11	226.33	539.14	541.39	542.49	394.43	322.71	326.87
Cellular Processes and Signaling|N: Cell motility|Flagellar biosynthesis pathway, component FlhA	217.46	212.22	175.09	274.01	272.48	273.11	320.09	278.98	280.07
Cellular Processes and Signaling|N: Cell motility|Flagellar biosynthesis/type III secretory pathway protein FliH	181.94	176.43	124.77	272.28	270.19	270.63	164.22	169.05	134.19
Cellular Processes and Signaling|N: Cell motility|Flagellar biosynthetic protein FliP	220.59	213.75	209.52	274.83	272.76	273.22	322.1	281.73	283.63
Cellular Processes and Signaling|N: Cell motility|Flagellin and related hook-associated protein FlgL	638.85	574.3	581.86	555.48	548.17	549.34	821.12	633.79	646.72
Cellular Processes and Signaling|N: Cell motility|Flagellar capping protein FliD	177.85	152.97	115.72	268.4	269.73	270.22	183.99	128.12	109.05
Cellular Processes and Signaling|N: Cell motility|Methylase of chemotaxis methyl-accepting proteins	552.91	517.42	432.84	1069.9	1080	1081.3	491.23	447.82	450.97
Cellular Processes and Signaling|N: Cell motility|Flagellar motor protein MotB	422.4	386.27	358.39	545.13	544.35	545.44	540.46	476.8	472.6
Cellular Processes and Signaling|N: Cell motility|Flagellar biosynthesis protein FlhB	222.28	225.32	197.71	540.1	541.16	542.24	337.35	301.88	309.16
Cellular Processes and Signaling|N: Cell motility|Chemotaxis protein CheX, a CheY~P-specific phosphatase	1.95	17.24	14.78	0.77	0.14	0.13	22.92	18.68	18.7
Cellular Processes and Signaling|N: Cell motility|Flagellar biosynthesis GTPase FlhF	169.8	139.03	74.85	267.03	268.95	269.71	134.01	118.52	93.52
Cellular Processes and Signaling|N: Cell motility|Type II secretory pathway, component PulF	534.35	418.79	293.19	541.93	541.72	542.4	460.02	465.59	408.22
Cellular Processes and Signaling|N: Cell motility|Flagellin-specific chaperone FliS	180.49	162.14	115.86	269.33	269.9	270.45	220.69	188.2	149.89
Cellular Processes and Signaling|N: Cell motility|Flagellar motor switch protein FliG	221.14	219.69	194.82	274.25	272.53	273.06	318.8	278.04	275.44
Cellular Processes and Signaling|N: Cell motility|Flagellar basal body rod protein FlgC	224.39	221.28	214.36	275.66	273.1	273.51	330.61	294.28	297.14
Cellular Processes and Signaling|N: Cell motility|Flagellar basal body-associated protein FliL	217.12	204.86	177.31	535.21	539.59	540.58	263.47	208.94	210.26
Cellular Processes and Signaling|N: Cell motility|Flagellar hook-basal body complex protein FliE	219.6	213.25	195.54	274.66	272.64	273.15	305.68	257	267.6
Cellular Processes and Signaling|N: Cell motility|Archaellin (archaeal flagellin)	0	0.05	0	0	0	0.02	0	0.03	0
Cellular Processes and Signaling|N: Cell motility|Flagellar biosynthesis protein FliR	221.61	215.46	206.79	274.83	272.74	273.15	317.69	267.93	280.37
Cellular Processes and Signaling|N: Cell motility|Flagellar assembly factor FliW	4.55	15.37	6.47	1.25	0.44	0.54	55.04	85.62	64.71
Cellular Processes and Signaling|N: Cell motility|Flagellum-specific peptidoglycan hydrolase FlgJ	308.46	255.35	196.71	266.35	269.6	270.28	182.72	191.57	130.99
Cellular Processes and Signaling|N: Cell motility|Flagellar basal body P-ring protein FlgI	216.03	199.64	187.47	273.6	272.25	272.83	275.15	201.22	222.61
Cellular Processes and Signaling|N: Cell motility|Flagellar hook protein FlgE	220.69	212.86	210.38	274.71	272.42	272.83	279.68	210.29	226.92
Cellular Processes and Signaling|N: Cell motility|Flagellar biosynthesis/type III secretory pathway M-ring protein FliF/YscJ	219.91	213.44	193.98	274.72	272.67	273.19	321.57	281.36	283.7
Cellular Processes and Signaling|N: Cell motility|Flagellar basal body rod protein FlgB	220.34	214.27	194.47	274.91	272.73	273.2	330.22	285.02	285.15
Cellular Processes and Signaling|N: Cell motility|Flagellar hook assembly protein FlgD	181.83	160.05	134.46	269.92	270.5	270.84	218.69	130.46	126.52
Cellular Processes and Signaling|N: Cell motility|Flagellar motor switch protein FliM	221.03	214.9	190.78	274.25	272.48	272.82	318.12	277.05	277.22
Cellular Processes and Signaling|N: Cell motility|Chemotaxis receptor (MCP) glutamine deamidase CheD	183.88	152.03	82.41	268.16	269.54	270.44	155.23	170.55	149.63
Cellular Processes and Signaling|N: Cell motility|Flagellar motor switch/type III secretory pathway protein FliN	169.53	140.17	97.05	527.89	537.16	538.22	179.38	84.57	65.51
Cellular Processes and Signaling|N: Cell motility|Archaellum biogenesis protein FlaJ, TadC family	0	0.02	0	0	0	0.02	0	0.06	0.21
Cellular Processes and Signaling|N: Cell motility|Flagellar biosynthesis protein FliQ	222.99	221.41	212.47	275.01	272.94	273.37	326.94	289.33	294.5
Cellular Processes and Signaling|N: Cell motility|Prepilin signal peptidase PulO (type II secretory pathway) or related peptidase	194.35	174.42	115.53	269.17	270.65	270.85	215.18	218.61	192.43
Cellular Processes and Signaling|N: Cell motility|Flagellar basal body L-ring protein FlgH	216.32	199.86	187.61	273.77	272.34	272.89	277.62	204.94	228.92
Cellular Processes and Signaling|N: Cell motility|Type II secretory pathway, pseudopilin PulG	662.79	418.6	289.79	801.26	808.65	810.28	283.58	277.82	243.71
Cellular Processes and Signaling|N: Cell motility|Chemotaxis response regulator CheB, contains REC and protein-glutamate methylesterase domains	219.43	237.97	178.63	801.29	808.27	809.77	333.34	273.63	275.56
Cellular Processes and Signaling|N: Cell motility|Negative regulator of flagellin synthesis (anti-sigma28 factor)	165.15	115.32	82.52	265.69	269	269.62	112.2	91.17	72.97
Cellular Processes and Signaling|N: Cell motility|Type II secretory pathway ATPase GspE/PulE or T4P pilus assembly pathway ATPase PilB	699.1	504.85	346.44	805.36	810.4	811.59	474.67	450.93	416.83
Cellular Processes and Signaling|N: Cell motility|Tfp pilus assembly protein PilT, pilus retraction ATPase	197.88	184.27	122.91	269.11	270.58	270.72	235.48	236.92	216.12
Cellular Processes and Signaling|N: Cell motility|Archaellum biogenesis protein FlaH, an ATPase	0	0.02	0	0	0	0.02	0	0.03	0.21
Cellular Processes and Signaling|N: Cell motility|Flagellar biosynthesis chaperone FliJ	169.41	137.47	80.53	266.94	269	269.64	128.42	108.27	84.84
Cellular Processes and Signaling|N: Cell motility|Tfp pilus assembly protein PilF	358.62	310.94	224.99	534.91	540.46	540.83	297.29	243.25	229.18
Cellular Processes and Signaling|N: Cell motility|Chemotaxis regulator CheZ, phosphatase of CheY~P	164.75	123.63	76.54	267.13	269.12	269.56	146.5	81.34	75.52
Cellular Processes and Signaling|N: Cell motility|Flagellar hook-length control protein FliK	7.94	20.38	27.55	264.37	268.7	269.33	76.11	37.98	43.52
Cellular Processes and Signaling|N: Cell motility|Tfp pilus assembly protein PilN	180.09	166.49	117.79	268.92	269.54	269.91	142.04	102.05	97.17
Cellular Processes and Signaling|N: Cell motility|Tfp pilus assembly protein PilO	174.47	145.03	82.53	266.6	269.06	269.71	130.34	98.55	97.76
Cellular Processes and Signaling|N: Cell motility|Tfp pilus assembly protein PilP	168.81	121.41	76.7	265.99	268.77	269.34	116.35	85.82	74.27
Cellular Processes and Signaling|N: Cell motility|Tfp pilus assembly protein FimV	168.28	127.21	71.44	528.13	536.54	537.69	109.36	73.27	60.66
Cellular Processes and Signaling|N: Cell motility|Outer membrane usher protein FimD/PapC	13.98	88.65	99.26	530.44	537.46	538.1	83.62	60.18	82.03
Cellular Processes and Signaling|N: Cell motility|Flagellar biogenesis protein FliO	13.34	46.17	36.15	266.59	268.86	269.49	110	100.61	78.5
Cellular Processes and Signaling|N: Cell motility|Tfp pilus assembly protein PilZ	169.53	121.2	61.07	265.97	268.74	269.29	116.95	83.87	71.86
Cellular Processes and Signaling|N: Cell motility|ABC-type uncharacterized transport system involved in gliding motility, auxiliary component	154.05	185.81	131.29	2.1	1.35	1.17	68.89	65.05	59.68
Cellular Processes and Signaling|N: Cell motility|Flagellar motility protein MotE, a chaperone for MotC folding	43.93	61.24	100.05	7.14	3.02	2.71	157.41	117.33	149.03
Cellular Processes and Signaling|N: Cell motility|Archaellum component FlaD/FlaE	0	0	0	0	0	0	0	0	0
Cellular Processes and Signaling|N: Cell motility|Archaellum component FlaF, FlaF/FlaG flagellin family	0	0	0	0	0	0	0	0	0
Cellular Processes and Signaling|N: Cell motility|Archaellum component FlaG, FlaF/FlaG flagellin family	0	0	0	0	0	0	0	0	0.21
Cellular Processes and Signaling|N: Cell motility|Flagellar biosynthesis/type III secretory pathway chaperone	5.43	19.98	28.11	262.97	268.39	268.98	54.85	48.2	27.08
Cellular Processes and Signaling|N: Cell motility|Tfp pilus assembly protein, tip-associated adhesin PilY1	159.93	105.47	51.55	3.26	0.39	0.45	90.95	54.2	45.34
Cellular Processes and Signaling|N: Cell motility|Archaeal flagellin (archaellin), FlaG/FlaF family	0	0	0	0	0	0	0	0	0
Cellular Processes and Signaling|N: Cell motility|Pilin (type 1 fimbria component protein)	11.66	137.84	101.49	6.24	1.81	1.39	90.4	61.99	92.91
Cellular Processes and Signaling|N: Cell motility|Rod binding protein domain	0.02	0.02	0.05	0.01	0	0	0.97	0.86	0.73
Cellular Processes and Signaling|N: Cell motility|Tfp pilus assembly protein PilX	159.15	95.49	52.62	265.92	268.17	268.77	58.8	40.71	41.57
Cellular Processes and Signaling|N: Cell motility|Flagellar basal body rod protein FlgG	269.79	297.39	306.38	283.57	276.6	277.2	531.64	490.41	500.42
Cellular Processes and Signaling|N: Cell motility|Flagellar basal body rod protein FlgF	169.51	135.05	81.97	266.25	268.98	269.63	109.49	74.27	65.47
Cellular Processes and Signaling|N: Cell motility|Negative regulator of genetic competence, sporulation and motility	1.25	6.34	6.23	1.61	0.5	0.42	59.38	67.94	62.9
Cellular Processes and Signaling|N: Cell motility|Tfp pilus assembly protein PilW	148.57	94.13	41.07	3.19	0.36	0.36	61.74	31.96	30.42
Cellular Processes and Signaling|N: Cell motility|Tfp pilus assembly protein PilV	15.3	34.96	39.89	3.17	0.39	0.39	87.27	36.47	36.32
Cellular Processes and Signaling|N: Cell motility|Tfp pilus assembly protein PilE	176.57	139.86	87.69	267.88	269.16	269.85	166.07	128.56	125.57
Cellular Processes and Signaling|N: Cell motility|Tfp pilus assembly protein, major pilin PilA	159.79	108.08	52.62	266.82	268.76	269.2	72.18	84.65	64.56
Cellular Processes and Signaling|N: Cell motility|Tfp pilus assembly protein FimT	194.47	183.18	124.19	272.79	269.8	270.29	180.06	125.12	127.46
Cellular Processes and Signaling|N: Cell motility|Tfp pilus assembly protein, ATPase PilM	183.99	145.37	111.86	267.76	269.76	270.15	157.6	135.14	128.2
Cellular Processes and Signaling|N: Cell motility|Tfp pilus assembly protein, ATPase PilU	476.27	298.56	173.66	268.23	269.08	269.73	209.99	153.06	122.67
Cellular Processes and Signaling|N: Cell motility|Flagellar biosynthesis regulator FlaF	44.95	64.09	99.28	6.47	2.95	2.76	117.51	109.69	136.72
Cellular Processes and Signaling|N: Cell motility|Flagellar biosynthesis regulator FlbT	45.04	64.24	99.39	6.52	2.99	2.85	150.44	111.57	139.56
Cellular Processes and Signaling|N: Cell motility|c-di-GMP-binding flagellar brake protein YcgR, contains PilZNR and PilZ domains	5.76	21.03	9.36	265.11	268.71	269.23	70.36	92.9	61.74
Cellular Processes and Signaling|N: Cell motility|Acetyltransferase involved in cellulose biosynthesis, CelD/BcsL family	70.13	117.41	189.85	273.75	273.01	272.76	242.84	206.91	233.88
Cellular Processes and Signaling|O: Post-translational modification, protein turnover, and chaperones|Hydrogenase maturation factor HypF (carbamoyltransferase)	17.04	29.85	56.81	2.08	0.72	0.54	54.44	60.94	41.27
Cellular Processes and Signaling|O: Post-translational modification, protein turnover, and chaperones|Molecular chaperone IbpA, HSP20 family	381.03	483.97	588.66	298.11	283.63	283.31	628.05	669.85	765.19
Cellular Processes and Signaling|O: Post-translational modification, protein turnover, and chaperones|Dolichol kinase	0.32	5.26	0.61	0.02	0.04	0.05	9.35	8.27	9.49
Cellular Processes and Signaling|O: Post-translational modification, protein turnover, and chaperones|Peptide methionine sulfoxide reductase MsrA	454.64	531.36	559.5	283.98	278.49	278.18	573.72	578.09	593.83
Cellular Processes and Signaling|O: Post-translational modification, protein turnover, and chaperones|Peptide methionine sulfoxide reductase MsrB	579.51	619.87	611.36	280.54	276.98	277.15	448.13	456.27	488.49
Cellular Processes and Signaling|O: Post-translational modification, protein turnover, and chaperones|Co-chaperonin GroES (HSP10)	434.06	470.84	469.23	281.38	277.55	276.9	526.86	591.97	560.09
Cellular Processes and Signaling|O: Post-translational modification, protein turnover, and chaperones|Periplasmic serine protease, S1-C subfamily, contain C-terminal PDZ domain	922.17	992.75	969.17	570.78	557.14	555.62	1089	1116.09	1153.35
Cellular Processes and Signaling|O: Post-translational modification, protein turnover, and chaperones|Glutaredoxin-related protein	220.92	210.59	189.22	274.48	272.26	272.79	270.29	235.12	249.8
Cellular Processes and Signaling|O: Post-translational modification, protein turnover, and chaperones|Hydrogenase maturation factor	66.56	112.62	203.15	7.87	2.85	2.41	214.19	251.79	179.8
Cellular Processes and Signaling|O: Post-translational modification, protein turnover, and chaperones|Fe-S cluster assembly iron-binding protein IscA	650.01	675.99	683.97	552.13	548.58	548.36	622.35	577.31	628.78
Cellular Processes and Signaling|O: Post-translational modification, protein turnover, and chaperones|Molecular chaperone, HSP90 family	359.86	356.25	297.52	272.18	272.83	272.6	273.96	331.98	272.76
Cellular Processes and Signaling|O: Post-translational modification, protein turnover, and chaperones|Regulator of protease activity HflC, stomatin/prohibitin superfamily	867.85	916.77	824.83	2138.1	2160.37	2163.77	1013.95	956.98	990.53
Cellular Processes and Signaling|O: Post-translational modification, protein turnover, and chaperones|Folate-binding Fe-S cluster repair protein YgfZ, possible role in tRNA modification	252.93	255.1	294.33	274.8	273.3	273.19	291.63	264.07	294.37
Cellular Processes and Signaling|O: Post-translational modification, protein turnover, and chaperones|Ni2+-binding GTPase involved in regulation of expression and maturation of urease and hydrogenase	392.6	387	414.08	275.62	273.65	273.72	310.82	307.3	289.27
Cellular Processes and Signaling|O: Post-translational modification, protein turnover, and chaperones|Fe-S cluster assembly ATPase SufC	253.93	326.31	373.32	13.26	6.81	5.87	350.46	415.54	403.17
Cellular Processes and Signaling|O: Post-translational modification, protein turnover, and chaperones|TusA-related sulfurtransferase	224.84	233.77	203.63	536.21	540.42	541.61	344.69	320.06	294.52
Cellular Processes and Signaling|O: Post-translational modification, protein turnover, and chaperones|Molecular chaperone DnaK (HSP70)	786.07	733.18	611.48	810.16	815.19	815.82	825.97	755.18	730.32
Cellular Processes and Signaling|O: Post-translational modification, protein turnover, and chaperones|Chaperonin GroEL (HSP60 family)	443.33	483.3	572.99	283.63	278.69	277.61	546.93	619.12	586.21
Cellular Processes and Signaling|O: Post-translational modification, protein turnover, and chaperones|ATP-dependent Zn proteases	427.2	467.66	490.26	282.16	277.29	277.09	607.63	661.37	601.81
Cellular Processes and Signaling|O: Post-translational modification, protein turnover, and chaperones|ATP-dependent Lon protease, bacterial type	403.88	435.67	344.29	539.28	542.56	543.35	448.68	472.89	429.59
Cellular Processes and Signaling|O: Post-translational modification, protein turnover, and chaperones|DnaJ-class molecular chaperone with C-terminal Zn finger domain	651.29	666.48	673.85	548.58	547.34	547.11	699.09	728.93	729.18
Cellular Processes and Signaling|O: Post-translational modification, protein turnover, and chaperones|Thioredoxin reductase	1182.42	1261.26	1201.12	568.21	555.33	552.9	1000.4	1139.84	1100.23
Cellular Processes and Signaling|O: Post-translational modification, protein turnover, and chaperones|Zn-dependent protease with chaperone function	1125.28	909.57	773.76	292.67	278.94	276.92	704.73	645.27	629.85
Cellular Processes and Signaling|O: Post-translational modification, protein turnover, and chaperones|Thiol-disulfide isomerase or thioredoxin	1408.27	1432.99	1301.09	566.34	555.66	554.25	992.82	942.51	972.49
Cellular Processes and Signaling|O: Post-translational modification, protein turnover, and chaperones|ATP-dependent Clp protease ATP-binding subunit ClpA	975.36	1033.08	1016.94	1083.67	1087.86	1088.11	1039.45	1132.13	1070.78
Cellular Processes and Signaling|O: Post-translational modification, protein turnover, and chaperones|FKBP-type peptidyl-prolyl cis-trans isomerase (trigger factor)	403.56	420.8	419.67	277.3	275.15	275.13	490.07	530.9	493.28
Cellular Processes and Signaling|O: Post-translational modification, protein turnover, and chaperones|FKBP-type peptidyl-prolyl cis-trans isomerase	28.92	80.99	113.66	793	806.79	808.1	210.93	206.56	180.05
Cellular Processes and Signaling|O: Post-translational modification, protein turnover, and chaperones|Molecular chaperone GrpE (heat shock protein)	407.89	425.38	421.7	277.5	275.28	275.13	478.14	524.89	485.44
Cellular Processes and Signaling|O: Post-translational modification, protein turnover, and chaperones|Predicted ATPase with chaperone activity	401.58	414.61	414.1	275.96	274.54	274.44	384.28	445.96	412.69
Cellular Processes and Signaling|O: Post-translational modification, protein turnover, and chaperones|Periplasmic serine protease, ClpP class	426.63	465.62	430.11	544.01	544.85	545.81	521.02	472.2	537.72
Cellular Processes and Signaling|O: Post-translational modification, protein turnover, and chaperones|Glutathione S-transferase	2086.68	1863.5	1562.4	2712.11	2714.6	2720.4	2188.27	1743.63	2051.36
Cellular Processes and Signaling|O: Post-translational modification, protein turnover, and chaperones|20S proteasome, alpha and beta subunits	63.87	84.52	85.5	3.88	2.25	0.8	44.29	59.69	63.81
Cellular Processes and Signaling|O: Post-translational modification, protein turnover, and chaperones|Sulfatase maturation enzyme AslB, radical SAM superfamily	22.61	46.73	25.58	263.1	268.99	269.77	140.22	205	128.71
Cellular Processes and Signaling|O: Post-translational modification, protein turnover, and chaperones|Peptidyl-prolyl cis-trans isomerase (rotamase) - cyclophilin family	682.57	717.8	700.02	553.87	550.11	549.71	886.28	928.54	906.15
Cellular Processes and Signaling|O: Post-translational modification, protein turnover, and chaperones|Peroxiredoxin	1988.14	2046.28	2048.63	847.63	831.37	829.79	1365.19	1496.87	1447.28
Cellular Processes and Signaling|O: Post-translational modification, protein turnover, and chaperones|tmRNA-binding protein	406.31	422.53	420.84	277.36	275.34	275.12	476.81	518.17	484.84
Cellular Processes and Signaling|O: Post-translational modification, protein turnover, and chaperones|Fe-S cluster biogenesis protein NfuA, 4Fe-4S-binding domain	349.36	401.14	353.51	273.29	273.18	273.77	247.59	254.31	275.86
Cellular Processes and Signaling|O: Post-translational modification, protein turnover, and chaperones|Glutaredoxin	797.96	626.93	689.96	809.35	813.9	814.01	571.95	535.81	597.94
Cellular Processes and Signaling|O: Post-translational modification, protein turnover, and chaperones|Membrane associated serine protease, rhomboid family	595.48	693.88	706.76	284.9	278.39	277.67	501.81	540.35	560.27
Cellular Processes and Signaling|O: Post-translational modification, protein turnover, and chaperones|Fe-S cluster assembly scaffold protein SufB	487.19	623.32	716.78	25.48	12.83	11.02	589.33	670.71	675.36
Cellular Processes and Signaling|O: Post-translational modification, protein turnover, and chaperones|ATP-dependent protease ClpP, protease subunit	518.51	581.14	633.47	547.51	548.05	546.62	749.94	816.5	760.37
Cellular Processes and Signaling|O: Post-translational modification, protein turnover, and chaperones|Membrane-associated protease RseP, regulator of RpoE activity	375.24	361.14	365.83	11.29	6.16	5.39	358.39	417.06	409.45
Cellular Processes and Signaling|O: Post-translational modification, protein turnover, and chaperones|ABC-type transport system involved in cytochrome c biogenesis, permease component	457.23	512.55	531.5	548.34	546.57	546.83	600.63	539.73	575.93
Cellular Processes and Signaling|O: Post-translational modification, protein turnover, and chaperones|Parvulin-like peptidyl-prolyl isomerase	565.55	536.63	410.94	544.95	545.87	547.04	542.99	561.06	593.72
Cellular Processes and Signaling|O: Post-translational modification, protein turnover, and chaperones|Cytochrome c biogenesis protein CcdA	158.27	239.91	453.26	280.34	275.92	274.88	332.87	364.91	390.05
Cellular Processes and Signaling|O: Post-translational modification, protein turnover, and chaperones|C-terminal processing protease CtpA/Prc, contains a PDZ domain	820.69	848.38	707.56	543.31	545.2	546.01	585.86	669.03	593.3
Cellular Processes and Signaling|O: Post-translational modification, protein turnover, and chaperones|NifU homolog involved in Fe-S cluster formation	277.19	293.21	347.75	276.81	275.13	275.08	473.89	513.65	485.42
Cellular Processes and Signaling|O: Post-translational modification, protein turnover, and chaperones|Collagenase-like protease, PrtC family	367	330.8	283.62	1056.48	1075.74	1078.44	628.36	588.8	453.71
Cellular Processes and Signaling|O: Post-translational modification, protein turnover, and chaperones|Urease accessory protein UreH	348.13	308.21	308.33	271.5	271.78	272.24	201.29	153.9	188.28
Cellular Processes and Signaling|O: Post-translational modification, protein turnover, and chaperones|Urease accessory protein UreF	357.83	320.95	335.29	272.51	272.07	272.38	206.66	158.32	190.71
Cellular Processes and Signaling|O: Post-translational modification, protein turnover, and chaperones|NAD-dependent protein deacetylase, SIR2 family	385.46	418.7	427.37	278.66	275.47	274.75	502.98	470.81	447.39
Cellular Processes and Signaling|O: Post-translational modification, protein turnover, and chaperones|Secreted/periplasmic Zn-dependent peptidases, insulinase-like	2.43	7.25	24.71	262.24	268.01	268.6	27.9	13.58	12.22
Cellular Processes and Signaling|O: Post-translational modification, protein turnover, and chaperones|Zn-dependent peptidase, M16 (insulinase) family	1.32	6.08	5.74	0.69	0.41	0.75	51.75	62.88	53.86
Cellular Processes and Signaling|O: Post-translational modification, protein turnover, and chaperones|Membrane-bound serine protease (ClpP class)	11.75	24.13	25.67	2.74	0.75	0.57	35.31	32.34	37.67
Cellular Processes and Signaling|O: Post-translational modification, protein turnover, and chaperones|FKBP-type peptidyl-prolyl cis-trans isomerase 2	641.96	510.62	325.07	533.48	538.54	540.24	335.45	248.56	216.45
Cellular Processes and Signaling|O: Post-translational modification, protein turnover, and chaperones|Predicted ATP-dependent serine protease	401.19	416.56	413	276.82	274.7	274.84	468.72	509.09	472.41
Cellular Processes and Signaling|O: Post-translational modification, protein turnover, and chaperones|Predicted ATP-dependent protease	7.57	27.35	34.58	263.91	268.61	269.4	67.88	72.1	62.17
Cellular Processes and Signaling|O: Post-translational modification, protein turnover, and chaperones|DnaJ-domain-containing proteins 1	207.31	184.73	136.85	531.19	538.87	540.39	265.43	200.22	216.11
Cellular Processes and Signaling|O: Post-translational modification, protein turnover, and chaperones|NDP-sugar epimerase, includes UDP-GlcNAc-inverting 4,6-dehydratase FlaA1 and capsular polysaccharide biosynthesis protein EpsC	332.26	316.37	217.26	271.22	271.5	272.76	304.06	326.3	294.34
Cellular Processes and Signaling|O: Post-translational modification, protein turnover, and chaperones|ABC-type glutathione transport system ATPase component, contains duplicated ATPase domain	609.47	596.98	898.47	299.72	285.48	283.85	914.35	782.24	807.89
Cellular Processes and Signaling|O: Post-translational modification, protein turnover, and chaperones|Cytochrome c biogenesis factor	63.05	111.98	144.95	271.28	272.26	272.63	228.38	199.14	224.3
Cellular Processes and Signaling|O: Post-translational modification, protein turnover, and chaperones|Pyruvate-formate lyase-activating enzyme	18.46	59.85	66.8	264.79	269.62	270.36	275.91	368.59	254.51
Cellular Processes and Signaling|O: Post-translational modification, protein turnover, and chaperones|ATP-dependent protease Clp, ATPase subunit	403.7	421.71	420.1	277.48	275.21	275.18	493.14	535.77	497.12
Cellular Processes and Signaling|O: Post-translational modification, protein turnover, and chaperones|ATP-dependent protease HslVU (ClpYQ), ATPase subunit	217.9	213.84	172.18	273.35	272.21	272.79	275.84	249.77	266.53
Cellular Processes and Signaling|O: Post-translational modification, protein turnover, and chaperones|ATP-dependent 26S proteasome regulatory subunit	0.22	0.06	0.08	0	0	0	2.32	3.79	3.07
Cellular Processes and Signaling|O: Post-translational modification, protein turnover, and chaperones|Formylglycine-generating enzyme, required for sulfatase activity, contains SUMF1/FGE domain	586.03	534.65	505.49	286.25	278.91	278.08	368.59	390.55	399.73
Cellular Processes and Signaling|O: Post-translational modification, protein turnover, and chaperones|Membrane protease YdiL, CAAX protease family	195.82	208.56	260.57	5.68	3.11	1.98	184.84	238.9	214.15
Cellular Processes and Signaling|O: Post-translational modification, protein turnover, and chaperones|ABC-type transport system involved in multi-copper enzyme maturation, permease component	225.76	281.37	300.38	269.77	273.09	271.49	195.27	204.86	183.75
Cellular Processes and Signaling|O: Post-translational modification, protein turnover, and chaperones|Redox-regulated molecular chaperone, HSP33 family	214.17	206.68	170.37	273.39	272.34	273	362.73	365.63	343.1
Cellular Processes and Signaling|O: Post-translational modification, protein turnover, and chaperones|Asparagine N-glycosylation enzyme, membrane subunit Stt3	0	0.02	0.02	0	0	0.02	0.21	0.13	0.81
Cellular Processes and Signaling|O: Post-translational modification, protein turnover, and chaperones|Transglutaminase-like enzyme, putative cysteine protease	368.63	410.81	576.08	816.13	815.39	815.43	389.58	418.49	491.45
Cellular Processes and Signaling|O: Post-translational modification, protein turnover, and chaperones|Proteasome lid subunit RPN8/RPN11, contains Jab1/MPN domain metalloenzyme (JAMM) motif	36.82	58.63	57.08	2.61	1.48	0.81	35.59	45.68	60.19
Cellular Processes and Signaling|O: Post-translational modification, protein turnover, and chaperones|Cytochrome c biogenesis protein ResB	37.5	74.35	127.31	5.19	2.04	1.29	106.88	92.78	97.01
Cellular Processes and Signaling|O: Post-translational modification, protein turnover, and chaperones|Prefoldin, chaperonin cofactor	0	0	0	0	0	0.02	0	0.03	0.36
Cellular Processes and Signaling|O: Post-translational modification, protein turnover, and chaperones|Glutamine synthetase adenylyltransferase	246.18	247.78	284.03	274.42	273.14	273.05	283.54	259.51	277.27
Cellular Processes and Signaling|O: Post-translational modification, protein turnover, and chaperones|ADP-ribosylglycohydrolase	217.27	249.19	259.52	4.89	2.96	1.24	147.66	206.33	144.82
Cellular Processes and Signaling|O: Post-translational modification, protein turnover, and chaperones|Serine protease, subtilisin family	101.54	121.01	160.67	6.89	4.58	1.64	110.75	149.26	194.01
Cellular Processes and Signaling|O: Post-translational modification, protein turnover, and chaperones|Predicted Fe-Mo cluster-binding protein, NifX family	2.29	8.11	2.52	0.68	0.21	0.84	49.51	88.67	55.8
Cellular Processes and Signaling|O: Post-translational modification, protein turnover, and chaperones|Disulfide bond formation protein DsbB	214.8	210.02	167.37	535.77	540.5	541.86	272.15	231.2	267.82
Cellular Processes and Signaling|O: Post-translational modification, protein turnover, and chaperones|Serine protease, subtilase family	0.04	0	0	0	0	0	0.03	0.06	0.92
Cellular Processes and Signaling|O: Post-translational modification, protein turnover, and chaperones|Membrane protein implicated in regulation of membrane protease activity	247.96	246.97	302.92	274.99	273.59	273.08	340.8	352.48	330.78
Cellular Processes and Signaling|O: Post-translational modification, protein turnover, and chaperones|Protein-disulfide isomerase	673.24	606.66	717.67	553.59	548.84	548.59	665.91	567.52	678.17
Cellular Processes and Signaling|O: Post-translational modification, protein turnover, and chaperones|Protein N-acetyltransferase, RimJ/RimL family	2622.82	2661.84	2823.59	1907.28	1912.63	1911.12	2163.3	2139.64	2176.24
Cellular Processes and Signaling|O: Post-translational modification, protein turnover, and chaperones|Putative periplasmic protein kinase ArgK or related GTPase of G3E family	365.37	352.71	284.55	8.2	4.2	3.13	282.92	230.84	233.43
Cellular Processes and Signaling|O: Post-translational modification, protein turnover, and chaperones|Prefoldin subunit 5	0	0	0	0	0	0.02	0	0.03	0.36
Cellular Processes and Signaling|O: Post-translational modification, protein turnover, and chaperones|Cytochrome c peroxidase	770.28	805.5	626.11	272.01	272.55	272.56	204.08	163.84	142.16
Cellular Processes and Signaling|O: Post-translational modification, protein turnover, and chaperones|Deoxyhypusine synthase	149.37	156.01	125.4	1.11	1.19	1.15	51.02	59.57	66.19
Cellular Processes and Signaling|O: Post-translational modification, protein turnover, and chaperones|Dolichyl-phosphate-mannose--protein O-mannosyl transferase	0.04	0.04	0.04	0	0	0	0	0.16	0.12
Cellular Processes and Signaling|O: Post-translational modification, protein turnover, and chaperones|Hydrogenase maturation factor HypE	0	0	0	0	0	0	0	0	0.36
Cellular Processes and Signaling|O: Post-translational modification, protein turnover, and chaperones|Xanthine and CO dehydrogenase maturation factor, XdhC/CoxF family	446.26	363.1	283.44	539.43	542.22	543.13	345.33	299.77	318.17
Cellular Processes and Signaling|O: Post-translational modification, protein turnover, and chaperones|Zn-dependent protease (includes SpoIVFB)	239.08	227.64	231.4	10.02	4.88	3.81	247.44	306.88	279.5
Cellular Processes and Signaling|O: Post-translational modification, protein turnover, and chaperones|Cytochrome oxidase Cu insertion factor, SCO1/SenC/PrrC family	400.51	433.98	364.28	280.74	276.4	276.74	394.9	387.64	400.82
Cellular Processes and Signaling|O: Post-translational modification, protein turnover, and chaperones|Protein-S-isoprenylcysteine O-methyltransferase Ste14	424.94	488.19	540.61	16.56	8.1	6.94	259.34	297.04	339.29
Cellular Processes and Signaling|O: Post-translational modification, protein turnover, and chaperones|Pyrrolidone-carboxylate peptidase (N-terminal pyroglutamyl peptidase)	23.93	56	140.77	5.08	1.9	1.4	96.9	114.73	106.28
Cellular Processes and Signaling|O: Post-translational modification, protein turnover, and chaperones|ATP-dependent Clp protease adapter protein ClpS	258.65	268.48	315.05	277.04	274.73	274.7	324.29	302.96	338.4
Cellular Processes and Signaling|O: Post-translational modification, protein turnover, and chaperones|Putative SOS response-associated peptidase YedK	436.23	385.06	413.33	541.86	544.03	544.04	315.56	321.6	388.86
Cellular Processes and Signaling|O: Post-translational modification, protein turnover, and chaperones|SOS response regulatory protein OraA/RecX, interacts with RecA	359.15	359.57	345.15	272.71	272.47	272.64	389.6	416.01	352.88
Cellular Processes and Signaling|O: Post-translational modification, protein turnover, and chaperones|Thioredoxin-related protein	13.54	38.69	29.32	1.44	1	1.3	26.84	34.86	28.78
Cellular Processes and Signaling|O: Post-translational modification, protein turnover, and chaperones|Metal-sulfur cluster biosynthetic enzyme	429.4	509.12	630.91	18.82	10.01	8.59	444.33	434.02	487.62
Cellular Processes and Signaling|O: Post-translational modification, protein turnover, and chaperones|Sulfur transfer protein SufE, Fe-S center assembly	210.48	269.99	354.3	272.38	272.85	273.09	221.42	216.92	232.34
Cellular Processes and Signaling|O: Post-translational modification, protein turnover, and chaperones|Sulfur transfer complex TusBCD TusB component, DsrH family	8.1	25.36	26.29	262.68	268.18	268.68	39.63	18.48	16.8
Cellular Processes and Signaling|O: Post-translational modification, protein turnover, and chaperones|Gamma-glutamyl:cysteine ligase YbdK, ATP-grasp superfamily	374.58	347.41	399.44	269.65	271.62	271.18	143.61	150.97	175.07
Cellular Processes and Signaling|O: Post-translational modification, protein turnover, and chaperones|Nitrate reductase assembly protein NarJ, required for insertion of molybdenum cofactor	22.21	34.69	35.11	265.14	269.27	269.93	117.61	88.98	96.24
Cellular Processes and Signaling|O: Post-translational modification, protein turnover, and chaperones|Zn-dependent amino- or carboxypeptidase, M28 family	614.93	613.89	524.45	9.97	3.72	2.74	133.37	137.21	189.8
Cellular Processes and Signaling|O: Post-translational modification, protein turnover, and chaperones|Cytochrome c-type biogenesis protein CcmE	60.39	106.59	124.56	271.19	272.03	272.6	222.39	196.06	218.22
Cellular Processes and Signaling|O: Post-translational modification, protein turnover, and chaperones|Leu/Phe-tRNA-protein transferase	360.48	358.92	285.54	273.08	272.65	273.37	273.81	242.59	264.19
Cellular Processes and Signaling|O: Post-translational modification, protein turnover, and chaperones|Hydrogenase/urease accessory protein HupE	195.24	157.57	106.16	268.24	270.08	270.72	128.22	103.96	125.88
Cellular Processes and Signaling|O: Post-translational modification, protein turnover, and chaperones|Urease accessory protein UreE	328.02	282.29	196.49	269.86	271.31	272.18	199.19	142.42	192.22
Cellular Processes and Signaling|O: Post-translational modification, protein turnover, and chaperones|Protein-L-isoaspartate O-methyltransferase	606.37	593.55	486.09	286.56	277.85	277.89	507.79	481.61	490.48
Cellular Processes and Signaling|O: Post-translational modification, protein turnover, and chaperones|Zn-dependent membrane protease YugP	144.84	153.37	118.87	1.4	0.86	0.94	88.47	135.19	108.17
Cellular Processes and Signaling|O: Post-translational modification, protein turnover, and chaperones|Predicted dithiol-disulfide isomerase, DsbA family	389.29	369.52	344.99	12.81	5.32	4.61	255.13	232.01	290.93
Cellular Processes and Signaling|O: Post-translational modification, protein turnover, and chaperones|Periplasmic chaperone for outer membrane proteins, Skp family	608.31	593.29	441.15	267.78	271.68	272.55	303.88	340.22	273.39
Cellular Processes and Signaling|O: Post-translational modification, protein turnover, and chaperones|UTP:GlnB (protein PII) uridylyltransferase	244.41	238.37	211.78	274.48	272.88	272.92	267.38	235.14	256.56
Cellular Processes and Signaling|O: Post-translational modification, protein turnover, and chaperones|Iron-sulfur cluster repair protein YtfE, RIC family, contains ScdAN and hemerythrin domains	148.53	82.92	47.9	263.54	268.81	269.44	93.39	70.74	62.76
Cellular Processes and Signaling|O: Post-translational modification, protein turnover, and chaperones|Fe-S cluster biosynthesis and repair protein YggX	174.43	141.77	91.77	266.47	268.96	269.59	127.95	95.18	84.41
Cellular Processes and Signaling|O: Post-translational modification, protein turnover, and chaperones|Arginyl-tRNA--protein-N-Asp/Glu arginylyltransferase	211.84	189.29	157.78	272.16	271.65	272.4	229.53	186.7	211.49
Cellular Processes and Signaling|O: Post-translational modification, protein turnover, and chaperones|Succinate dehydrogenase flavin-adding protein, antitoxin component of the CptAB toxin-antitoxin module	212.32	196.32	163.86	272.21	271.74	272.46	245.14	206.14	227.51
Cellular Processes and Signaling|O: Post-translational modification, protein turnover, and chaperones|Fe-S-cluster formation regulator IscX/YfhJ	8.01	22.49	22.68	264.53	268.71	269.51	67.61	73.97	54.44
Cellular Processes and Signaling|O: Post-translational modification, protein turnover, and chaperones|ACP:hemolysin acyltransferase (hemolysin-activating protein)	8.4	16.08	41.62	1.69	0.66	0.4	7.28	11.49	9.13
Cellular Processes and Signaling|O: Post-translational modification, protein turnover, and chaperones|Glutaredoxin 2	1.01	3.26	2.84	0.05	0.06	0.01	14.55	17.55	12.74
Cellular Processes and Signaling|O: Post-translational modification, protein turnover, and chaperones|Formate dehydrogenase maturation protein FdhE	5.24	31.95	18.54	1.23	0.59	0.47	76.51	33.23	42.18
Cellular Processes and Signaling|O: Post-translational modification, protein turnover, and chaperones|Cytoplasmic chaperone NapD for the signal peptide of periplasmic nitrate reductase NapAB	6.2	11.73	45.71	1.49	0.61	0.62	63.47	23.71	28.23
Cellular Processes and Signaling|O: Post-translational modification, protein turnover, and chaperones|Cytochrome c-type biogenesis protein CcmH/NrfF	58.77	104.02	132.05	270.73	271.54	272.09	212.91	175.5	197.63
Cellular Processes and Signaling|O: Post-translational modification, protein turnover, and chaperones|Negative regulator of GroEL, contains thioredoxin-like and TPR-like domains	246.29	242.01	279.5	273.92	272.75	272.44	250.26	202.59	238.53
Cellular Processes and Signaling|O: Post-translational modification, protein turnover, and chaperones|Cytochrome c oxidase assembly protein Cox11	209.23	186.62	135.75	271.75	271.39	272.09	214.58	169.36	190.97
Cellular Processes and Signaling|O: Post-translational modification, protein turnover, and chaperones|Heat shock protein HslJ	454.23	465.54	399.02	266.25	269.74	270.68	205.03	160.93	147.88
Cellular Processes and Signaling|O: Post-translational modification, protein turnover, and chaperones|Zn-dependent metalloprotease	175.07	171.43	137.95	1.21	1.26	0.26	25.96	58.18	33.28
Cellular Processes and Signaling|O: Post-translational modification, protein turnover, and chaperones|Predicted NAD-dependent protein-ADP-ribosyltransferase YbiA, DUF1768 family	156.82	149.62	112.71	0.56	0.54	0.11	33.03	37.82	25.94
Cellular Processes and Signaling|O: Post-translational modification, protein turnover, and chaperones|Cytochrome c oxidase assembly factor CtaG	70.94	106.91	207.49	7.73	3.36	1.98	71.87	99.7	107.3
Cellular Processes and Signaling|O: Post-translational modification, protein turnover, and chaperones|Cytochrome oxidase assembly protein ShyY1	416.01	365.21	405.46	277.55	275.19	274.69	370.75	300.61	332.69
Cellular Processes and Signaling|O: Post-translational modification, protein turnover, and chaperones|Cytoplasmic chaperone TorD involved in molybdoenzyme TorA maturation	150.51	82.57	84.09	2.75	0.53	0.68	37.94	27.31	39.33
Cellular Processes and Signaling|O: Post-translational modification, protein turnover, and chaperones|Presenilin-like membrane protease, A22 family	0	0	0	0	0	0	0	0	0
Cellular Processes and Signaling|O: Post-translational modification, protein turnover, and chaperones|Predicted proteasome-type protease	201.09	174.32	136.67	7.07	2.48	2.1	203.66	133.36	149.97
Cellular Processes and Signaling|O: Post-translational modification, protein turnover, and chaperones|Predicted protein-disulfide isomerase , contains CxxC motif	7.98	53.37	28.1	525.04	536.5	537.7	116.13	37.05	40.5
Cellular Processes and Signaling|O: Post-translational modification, protein turnover, and chaperones|Aspartyl/asparaginyl beta-hydroxylase, cupin superfamily	13.94	54.78	50.29	529.66	537.74	538.52	48.24	53.87	67.92
Cellular Processes and Signaling|O: Post-translational modification, protein turnover, and chaperones|Predicted metalloendopeptidase	319.9	345.7	401.41	7.08	3.06	2	212.66	226.1	228.92
Cellular Processes and Signaling|O: Post-translational modification, protein turnover, and chaperones|CO dehydrogenase nickel-insertion accessory protein CooC1	13.04	12.43	8.12	0.79	0.63	0.35	20.43	39.39	26.18
Cellular Processes and Signaling|O: Post-translational modification, protein turnover, and chaperones|Predicted transglutaminase-like cysteine proteinase	100.41	110.85	184.22	12.59	5.86	6.15	257.32	233.44	306.73
Cellular Processes and Signaling|O: Post-translational modification, protein turnover, and chaperones|Periplasmic protein refolding chaperone Spy/CpxP family	10.32	27.38	29	263.36	268.57	269	66.55	44.93	43.08
Cellular Processes and Signaling|O: Post-translational modification, protein turnover, and chaperones|Proline 4-hydroxylase (includes Rps23 Pro-64 3,4-dihydroxylase Tpa1), contains SM-20 domain	5.26	20.79	28.49	263.05	268.41	269.1	59.31	41.61	50.27
Cellular Processes and Signaling|O: Post-translational modification, protein turnover, and chaperones|Heat shock protein HspQ	44.12	66.42	97.29	5.93	2.87	2.92	120.39	114.16	145.09
Cellular Processes and Signaling|O: Post-translational modification, protein turnover, and chaperones|Glutamine cyclotransferase	157.83	162.27	132.95	1.51	1.32	1.15	39.42	47.83	62.39
Cellular Processes and Signaling|O: Post-translational modification, protein turnover, and chaperones|Predicted Zn-dependent protease, minimal metalloprotease (MMP)-like domain	90.81	122.29	210.04	8.88	4.81	3.6	176.07	180.07	230.84
Cellular Processes and Signaling|O: Post-translational modification, protein turnover, and chaperones|Protein-arginine kinase	1.45	10.7	3.91	1.27	0.55	0.56	48.29	64.24	51.52
Cellular Processes and Signaling|O: Post-translational modification, protein turnover, and chaperones|Protein-arginine kinase activator protein McsA	1.49	10.77	3.92	1.24	0.52	0.53	51.27	75.17	61.5
Cellular Processes and Signaling|O: Post-translational modification, protein turnover, and chaperones|Predicted O-linked N-acetylglucosamine transferase, SPINDLY family	183.5	149.78	170.44	8.25	2.65	1.8	95.72	75.64	85.61
Cellular Processes and Signaling|O: Post-translational modification, protein turnover, and chaperones|Energy-converting hydrogenase A subunit M	0	0	0	0	0	0	0	0	0.16
Cellular Processes and Signaling|O: Post-translational modification, protein turnover, and chaperones|ABC-type transport system involved in cytochrome c biogenesis, ATPase component	53.44	93.86	112.64	270.49	271.42	272.09	206.83	171.76	193.21
Cellular Processes and Signaling|O: Post-translational modification, protein turnover, and chaperones|Thiol:disulfide interchange protein	472.17	386.05	297.62	270.04	271.16	271.33	233.44	192.61	182.75
Cellular Processes and Signaling|O: Post-translational modification, protein turnover, and chaperones|Thiol-disulfide interchange protein, contains DsbC and DsbD domains	38.97	52.27	69.76	4.64	2.09	2.18	89.34	75.73	96.7
Cellular Processes and Signaling|O: Post-translational modification, protein turnover, and chaperones|Cytochrome c-type biogenesis protein CcmH/NrfG	51.09	87.77	110.64	270.16	271.14	271.73	169.64	157.43	172.82
Cellular Processes and Signaling|O: Post-translational modification, protein turnover, and chaperones|Membrane protease subunit, stomatin/prohibitin family, contains C-terminal Zn-ribbon domain	160.79	111.3	63.42	1.27	0.66	0.87	114.32	92.15	75.62
Cellular Processes and Signaling|O: Post-translational modification, protein turnover, and chaperones|Predicted membrane-bound dolichyl-phosphate-mannose-protein mannosyltransferase	0	0	0	0	0	0	0	0	0.21
Cellular Processes and Signaling|O: Post-translational modification, protein turnover, and chaperones|Bacillopeptidase F, M6 metalloprotease family	11.07	14.39	20.68	0.49	0.59	0.12	12.68	14.41	14.95
Cellular Processes and Signaling|O: Post-translational modification, protein turnover, and chaperones|Serine protease inhibitor ecotin	143.16	138.38	120.55	0.06	0.12	0.07	9.5	6.84	6.8
Cellular Processes and Signaling|O: Post-translational modification, protein turnover, and chaperones|Serine protease inhibitor	11.1	8.57	8.31	0.7	0.53	0.39	28.34	42.08	42.14
Cellular Processes and Signaling|O: Post-translational modification, protein turnover, and chaperones|Disulfide oxidoreductase YuzD	0.68	3.22	2.4	0.75	0.27	0.17	7.52	7.92	13.09
Cellular Processes and Signaling|O: Post-translational modification, protein turnover, and chaperones|Membrane protein CcdC involved in cytochrome C biogenesis	0.91	4.39	3.46	0.83	0.27	0.23	9.35	10.57	18.36
Cellular Processes and Signaling|O: Post-translational modification, protein turnover, and chaperones|Cysteine protease, C1A family	0.68	0.96	1.03	0.1	0.03	0.08	14.69	16.24	7.4
Cellular Processes and Signaling|O: Post-translational modification, protein turnover, and chaperones|Predicted ATP-dependent Lon-type protease	0.18	0.34	0.07	0.36	0.12	0.21	0.84	0.9	1.22
Cellular Processes and Signaling|O: Post-translational modification, protein turnover, and chaperones|Regulatory P domain of the subtilisin-like proprotein convertases and other proteases	3.69	11.17	18.8	0.91	0.34	0.05	4.69	0.86	2.01
Cellular Processes and Signaling|O: Post-translational modification, protein turnover, and chaperones|Type IV secretory pathway, protease TraF	154.97	98.59	77.55	2.48	1.43	1.61	61.26	52.94	63.27
Cellular Processes and Signaling|O: Post-translational modification, protein turnover, and chaperones|Flp pilus assembly protein, protease CpaA	44	55.14	85.79	268.9	270.35	270.81	120.56	112.78	143.94
Cellular Processes and Signaling|O: Post-translational modification, protein turnover, and chaperones|ABC-type transport system involved in cytochrome bd biosynthesis, fused ATPase and permease components	26.63	64.78	85.17	3.75	2.28	1.73	144.74	110.78	123.86
Cellular Processes and Signaling|O: Post-translational modification, protein turnover, and chaperones|ABC-type transport system involved in cytochrome bd biosynthesis, ATPase and permease components	40.55	81.87	160.94	4.47	2.85	1.94	199.69	179	181.33
Cellular Processes and Signaling|O: Post-translational modification, protein turnover, and chaperones|Prenyltransferase, beta subunit	0	0	0.12	0	0	0	0.1	0.03	0.07
Cellular Processes and Signaling|O: Post-translational modification, protein turnover, and chaperones|Ubiquitin-protein ligase	0	0.01	0	0	0	0	0.2	0.02	0
Cellular Processes and Signaling|O: Post-translational modification, protein turnover, and chaperones|ABC-type transport system involved in Fe-S cluster assembly, permease and ATPase components	207.94	182.98	146.79	8.38	3.49	3.48	186.65	160.76	182.35
Cellular Processes and Signaling|O: Post-translational modification, protein turnover, and chaperones|Ubiquitin	0	0	0	0	0	0	0	0	0
Cellular Processes and Signaling|O: Post-translational modification, protein turnover, and chaperones|Lipase chaperone LimK	148.41	72.14	50.8	0.57	0.19	0.21	27.08	15.06	21
Cellular Processes and Signaling|O: Post-translational modification, protein turnover, and chaperones|Chaperone required for the assembly of the mitochondrial F1-ATPase	41.36	60.14	80	5.92	2.83	2.9	118.94	111.39	143.46
Cellular Processes and Signaling|O: Post-translational modification, protein turnover, and chaperones|ATP-dependent protease HslVU (ClpYQ), peptidase subunit	218.87	214.81	175.52	274.56	272.22	272.8	277.48	251.76	268.54
Cellular Processes and Signaling|O: Post-translational modification, protein turnover, and chaperones|Predicted thioredoxin/glutaredoxin	0	0	0	0	0	0	0	0	0.21
Cellular Processes and Signaling|O: Post-translational modification, protein turnover, and chaperones|Predicted Zn-dependent protease	0.1	0.09	0.04	0.03	0.01	0.04	18.53	19.19	14.9
Cellular Processes and Signaling|O: Post-translational modification, protein turnover, and chaperones|Predicted aspartyl protease	0	0	0	0.01	0	0	0.32	0.39	0.26
Cellular Processes and Signaling|O: Post-translational modification, protein turnover, and chaperones|Secreted trypsin-like serine protease	2.78	1.76	1.84	0.02	0.05	0.02	1.25	0.97	1.33
Cellular Processes and Signaling|O: Post-translational modification, protein turnover, and chaperones|Predicted secreted Zn-dependent protease	53.53	36.17	32.01	3.15	1.91	2.41	76.91	103.88	142.19
Cellular Processes and Signaling|T: Signal transduction mechanisms|Exopolyphosphatase/pppGpp-phosphohydrolase	220.12	217.26	199.13	273.43	272.25	272.8	323.87	284.98	290.26
Cellular Processes and Signaling|T: Signal transduction mechanisms|Stress-induced morphogen (activity unknown)	260.68	267.61	266.98	279.02	274.93	275.59	369.59	325.8	381.02
Cellular Processes and Signaling|T: Signal transduction mechanisms|(p)ppGpp synthase/hydrolase, HD superfamily	579.79	560.09	506.81	543.32	543.87	544.38	616.56	639.37	575.32
Cellular Processes and Signaling|T: Signal transduction mechanisms|Nitrogen regulatory protein PII	472.52	465.86	476.55	284.45	277.08	277.4	554.71	516.74	531.66
Cellular Processes and Signaling|T: Signal transduction mechanisms|Protein-tyrosine-phosphatase	684.2	824.49	932.81	294.57	282.99	281.55	917.88	892.92	879.31
Cellular Processes and Signaling|T: Signal transduction mechanisms|AAA+-type ATPase, SpoVK/Ycf46/Vps4 family	58.52	64.64	82.11	6.38	2.2	1.45	94.7	97.07	131.55
Cellular Processes and Signaling|T: Signal transduction mechanisms|RecA-superfamily ATPase, KaiC/GvpD/RAD55 family	10.02	27.92	37.97	264.52	269.44	269.8	44.47	48.88	50.35
Cellular Processes and Signaling|T: Signal transduction mechanisms|RIO-like serine/threonine protein kinase fused to N-terminal HTH domain	0	0	0	0	0	0.02	0	0	0.21
Cellular Processes and Signaling|T: Signal transduction mechanisms|Serine/threonine protein kinase	1283.01	1010.59	979.93	294.69	284.79	278.66	747.45	833.79	848.24
Cellular Processes and Signaling|T: Signal transduction mechanisms|CBS domain	183.65	150.71	144.01	271.98	271.27	271.48	162.64	162.88	181.09
Cellular Processes and Signaling|T: Signal transduction mechanisms|Nucleotide-binding universal stress protein, UspA family	1507.46	1553.36	1657.07	2152.28	2169.01	2170.86	1295.12	1231.7	1316.9
Cellular Processes and Signaling|T: Signal transduction mechanisms|Serine/threonine protein phosphatase PrpC	758.64	550.55	500.83	803.15	811.67	811.3	500.72	530.46	474.62
Cellular Processes and Signaling|T: Signal transduction mechanisms|Diadenosine tetraphosphatase ApaH/serine/threonine protein phosphatase, PP2A family	161.81	114.13	75.16	1.67	0.51	0.29	64.45	28.29	29.91
Cellular Processes and Signaling|T: Signal transduction mechanisms|Signal transduction histidine kinase	5247.57	5382.32	5216.71	4115.41	4105.86	4101.5	4863.9	5191.11	5086.49
Cellular Processes and Signaling|T: Signal transduction mechanisms|Chemotaxis protein histidine kinase CheA	360.85	343.04	231.75	1062.47	1076.3	1078.53	381.76	323.12	289.07
Cellular Processes and Signaling|T: Signal transduction mechanisms|Predicted unusual protein kinase regulating ubiquinone biosynthesis, AarF/ABC1/UbiB family	459.98	501.27	629.21	287.4	277.23	276.14	411.77	367.77	437.66
Cellular Processes and Signaling|T: Signal transduction mechanisms|cAMP-binding domain of CRP or a regulatory subunit of cAMP-dependent protein kinases	3399.61	3075.6	2518.74	1642.38	1641.51	1643.88	1918.7	1899.18	1900.23
Cellular Processes and Signaling|T: Signal transduction mechanisms|Ankyrin repeat	310.3	274.02	170.57	6.51	1.26	1.41	114.74	102.2	91.53
Cellular Processes and Signaling|T: Signal transduction mechanisms|DNA-binding response regulator, OmpR family, contains REC and winged-helix (wHTH) domain	3954.83	3993.73	3954.62	2759.66	2743.08	2742.24	3803.5	3980.94	3880.89
Cellular Processes and Signaling|T: Signal transduction mechanisms|CheY chemotaxis protein or a CheY-like REC (receiver) domain	255.79	264.51	288.75	280.87	277.14	277.18	350.99	393.04	477.46
Cellular Processes and Signaling|T: Signal transduction mechanisms|TPR repeat	262.51	271.24	266.36	275.55	274.48	274.76	433.41	392.06	406.49
Cellular Processes and Signaling|T: Signal transduction mechanisms|ABC-type amino acid transport/signal transduction system, periplasmic component/domain	2157.49	1897.6	1865.35	2708.61	2714.56	2716.49	2338.66	1973.93	2046.42
Cellular Processes and Signaling|T: Signal transduction mechanisms|Chemotaxis signal transduction protein	748.34	622.1	480.8	2390.01	2419.92	2425.05	772.9	618.72	573.23
Cellular Processes and Signaling|T: Signal transduction mechanisms|Methyl-accepting chemotaxis protein	1830.86	1551.8	1194.1	2691.24	2702.18	2707.53	2018.17	1584.5	1431.5
Cellular Processes and Signaling|T: Signal transduction mechanisms|Fermentation-respiration switch protein FrsA, has esterase activity, DUF1100 family	171.17	205.72	170.24	529.41	539.02	539.72	172.94	215.56	193.61
Cellular Processes and Signaling|T: Signal transduction mechanisms|Predicted membrane GTPase involved in stress response	403.24	419.97	419.39	277.27	275.13	275.09	474.16	514.41	483.03
Cellular Processes and Signaling|T: Signal transduction mechanisms|Transcriptional regulators containing an AAA-type ATPase domain and a DNA-binding domain	1.67	6.34	20.75	0.1	0.09	0.01	12.05	7.81	5.87
Cellular Processes and Signaling|T: Signal transduction mechanisms|Methylase of chemotaxis methyl-accepting proteins	552.91	517.42	432.84	1069.9	1080	1081.3	491.23	447.82	450.97
Cellular Processes and Signaling|T: Signal transduction mechanisms|Anti-anti-sigma regulatory factor (antagonist of anti-sigma factor)	549.03	480.69	354.66	805.76	814.19	812.04	449.95	550.37	558.36
Cellular Processes and Signaling|T: Signal transduction mechanisms|3',5'-cyclic AMP phosphodiesterase CpdA	580.88	510.19	569.65	808.77	814.87	814.71	445.39	402.18	481.14
Cellular Processes and Signaling|T: Signal transduction mechanisms|Adenylate cyclase class IV, CYTH domain (includes archaeal enzymes of unknown function)	4.76	11.51	15.2	1.83	0.44	0.42	15.31	14.24	17.93
Cellular Processes and Signaling|T: Signal transduction mechanisms|DNA-binding protein, stimulates sugar fermentation	31.59	42.53	37.37	265.47	269.57	270.6	197.4	187.31	181.08
Cellular Processes and Signaling|T: Signal transduction mechanisms|Serine kinase of the HPr protein, regulates carbohydrate metabolism	163.54	118.86	59.21	4.74	1.27	1.38	170.77	202.47	146.29
Cellular Processes and Signaling|T: Signal transduction mechanisms|sRNA-binding carbon storage regulator CsrA	22.13	64.1	44.73	789.86	805	806.64	111.17	128.17	115.93
Cellular Processes and Signaling|T: Signal transduction mechanisms|Diadenylate cyclase (c-di-AMP synthetase), DNA integrity scanning protein DisA	26.86	44.35	107.14	1.95	1.03	0.54	44.52	62.28	55.97
Cellular Processes and Signaling|T: Signal transduction mechanisms|Diadenylate cyclase (c-di-AMP synthetase), DisA_N domain	8.13	27.01	16.47	2.02	1.02	1.31	161.57	222.72	162.53
Cellular Processes and Signaling|T: Signal transduction mechanisms|HD-like signal output (HDOD) domain, no enzymatic activity	323.46	232.57	123.21	1053.97	1073.56	1075.78	243.45	135.15	125.48
Cellular Processes and Signaling|T: Signal transduction mechanisms|RNase adaptor protein for sRNA GlmZ degradation, contains a P-loop ATPase domain	218.13	211.26	232.16	271.31	271.65	271.47	304.6	334.11	285.14
Cellular Processes and Signaling|T: Signal transduction mechanisms|Phosphate starvation-inducible protein PhoH, predicted ATPase	402.03	422.08	424.03	276.74	274.7	274.54	454.1	488.09	458.21
Cellular Processes and Signaling|T: Signal transduction mechanisms|Forkhead associated (FHA) domain, binds pSer, pThr, pTyr	27.96	39.41	69.22	3.89	1.03	0.53	26.7	26.17	39.18
Cellular Processes and Signaling|T: Signal transduction mechanisms|Serine/threonine-protein kinase RIO1	160.33	97.87	56.89	264.29	268.55	268.82	47.06	23.86	29.45
Cellular Processes and Signaling|T: Signal transduction mechanisms|Phosphotransferase system mannitol/fructose-specific IIA domain (Ntr-type)	224.76	242.05	298.62	273.94	273.87	274.18	453.37	428.39	394.32
Cellular Processes and Signaling|T: Signal transduction mechanisms|Cell fate regulator YaaT, PSP1 superfamily (controls sporulation, competence, biofilm development)	154.74	169.16	126.98	2.15	1.6	1.54	148.54	211.37	160.16
Cellular Processes and Signaling|T: Signal transduction mechanisms|Chemotaxis protein CheY-P-specific phosphatase CheC	3.48	10.71	19.37	2.18	0.62	0.54	79.2	131.75	97.03
Cellular Processes and Signaling|T: Signal transduction mechanisms|Regulator of PEP synthase PpsR, kinase-PPPase family (combines ADP:protein kinase and phosphorylase activities)	212.05	197	164.76	273.04	271.99	272.35	301.11	282.98	295.04
Cellular Processes and Signaling|T: Signal transduction mechanisms|Phage shock protein A	56.09	108.04	235.81	269.3	271.37	270.43	122.33	128.5	145.01
Cellular Processes and Signaling|T: Signal transduction mechanisms|S-ribosylhomocysteine lyase LuxS, autoinducer biosynthesis	2.77	10.33	28.36	1.14	0.55	0.47	136	152.8	114.47
Cellular Processes and Signaling|T: Signal transduction mechanisms|Chemotaxis receptor (MCP) glutamine deamidase CheD	183.88	152.03	82.41	268.16	269.54	270.44	155.23	170.55	149.63
Cellular Processes and Signaling|T: Signal transduction mechanisms|sRNA-binding regulator protein Hfq	216.15	205.81	190.23	274.59	272.2	272.93	281.12	272.36	278.32
Cellular Processes and Signaling|T: Signal transduction mechanisms|Phosphotransferase system, HPr and related phosphotransfer proteins	249.87	267.79	311.29	277.3	274.77	274.93	517.51	560.74	520.08
Cellular Processes and Signaling|T: Signal transduction mechanisms|GAF domain-containing protein, putative methionine-R-sulfoxide reductase	153.34	183.26	157.97	266.61	270.06	270.66	153.5	163.94	156.25
Cellular Processes and Signaling|T: Signal transduction mechanisms|Carbon starvation protein CstA	172.3	213.66	257.2	267.47	270.79	270.96	214.22	241.36	226.79
Cellular Processes and Signaling|T: Signal transduction mechanisms|SOS-response transcriptional repressor LexA (RecA-mediated autopeptidase)	275.76	305.48	321.67	802.49	810.79	811.51	417.2	439.33	436.29
Cellular Processes and Signaling|T: Signal transduction mechanisms|Phage shock protein PspC (stress-responsive transcriptional regulator)	222.23	261.13	406.2	8.32	4.29	3.07	238.26	306.15	283.37
Cellular Processes and Signaling|T: Signal transduction mechanisms|PII-like signaling protein	16.24	31.33	35.7	2.29	1.22	1.1	23.53	34.99	47.06
Cellular Processes and Signaling|T: Signal transduction mechanisms|Predicted regulator of Ras-like GTPase activity, Roadblock/LC7/MglB family	131.09	123.42	77.71	5.74	5.25	1.67	127.82	208.42	189
Cellular Processes and Signaling|T: Signal transduction mechanisms|Phosphohistidine phosphatase SixA	405.83	384.82	416.29	275.01	273.83	273.68	249.76	264.57	270.36
Cellular Processes and Signaling|T: Signal transduction mechanisms|Predicted Ser/Thr protein kinase	13.73	36.15	61.48	268.28	270.47	270.84	107.5	92.35	107.92
Cellular Processes and Signaling|T: Signal transduction mechanisms|Adenylate cyclase, class 3	344.28	493.59	723.89	34.11	14.16	10.2	448.71	325.81	343.09
Cellular Processes and Signaling|T: Signal transduction mechanisms|Anti-sigma regulatory factor (Ser/Thr protein kinase)	440.1	313.01	200.09	7.89	5.39	2.41	218.78	352.87	275.11
Cellular Processes and Signaling|T: Signal transduction mechanisms|Fido, protein-threonine AMPylation domain	7.87	22.99	25.92	263.32	268.51	268.92	53.41	52.13	46.57
Cellular Processes and Signaling|T: Signal transduction mechanisms|DNA-binding response regulator, NarL/FixJ family, contains REC and HTH domains	3182.64	3222.84	3299.01	2715.88	2723.29	2720.28	2015.2	1999.59	2103.48
Cellular Processes and Signaling|T: Signal transduction mechanisms|HPt (histidine-containing phosphotransfer) domain	10.22	30.46	48.28	264.27	269.18	270.1	56.37	49.52	49.33
Cellular Processes and Signaling|T: Signal transduction mechanisms|GGDEF domain, diguanylate cyclase (c-di-GMP synthetase) or its enzymatically inactive variants	2164.76	1915.33	1510.75	2702.02	2709.7	2712.55	2092.4	1855.38	1889.38
Cellular Processes and Signaling|T: Signal transduction mechanisms|EAL domain, c-di-GMP-specific phosphodiesterase class I (or its enzymatically inactive variant)	971.8	844.01	724.82	1355.72	1354.4	1356.31	1192.94	962.14	977.25
Cellular Processes and Signaling|T: Signal transduction mechanisms|Chemotaxis response regulator CheB, contains REC and protein-glutamate methylesterase domains	219.43	237.97	178.63	801.29	808.27	809.77	333.34	273.63	275.56
Cellular Processes and Signaling|T: Signal transduction mechanisms|PAS domain	7.6	12.47	25.15	1.58	1.09	1.28	47.05	43.48	45.38
Cellular Processes and Signaling|T: Signal transduction mechanisms|GAF domain	178.13	106.61	97.74	3.4	1.63	1.04	72.85	60.51	66.74
Cellular Processes and Signaling|T: Signal transduction mechanisms|DNA-binding transcriptional response regulator, NtrC family, contains REC, AAA-type ATPase, and a Fis-type DNA-binding domains	1230.83	1274.32	1102.89	2679.11	2702.28	2707.61	1514.17	1264.23	1238.56
Cellular Processes and Signaling|T: Signal transduction mechanisms|K+-sensing histidine kinase KdpD	226.64	209.44	217.44	270.63	271.37	271.1	172.98	138.28	156.83
Cellular Processes and Signaling|T: Signal transduction mechanisms|HD-GYP domain, c-di-GMP phosphodiesterase class II (or its inactivated variant)	341.96	245.15	181.31	268.67	269.25	270.06	249.38	171.93	144.81
Cellular Processes and Signaling|T: Signal transduction mechanisms|Serine phosphatase RsbU, regulator of sigma subunit	117.48	167.66	91.85	269.88	272.59	271.11	197.38	244.91	224.85
Cellular Processes and Signaling|T: Signal transduction mechanisms|Stress response protein SCP2	624.25	601.61	447.49	2.78	2.37	0.65	50.8	112.04	52.32
Cellular Processes and Signaling|T: Signal transduction mechanisms|Ser/Thr protein kinase RdoA involved in Cpx stress response, MazF antagonist	707.03	575.66	411.8	540.76	543.04	542.94	379.81	366.09	339.29
Cellular Processes and Signaling|T: Signal transduction mechanisms|Antitoxin component of the MazEF toxin-antitoxin module	10.64	23.17	48.2	3.86	1.1	1.06	34.19	41.34	33.99
Cellular Processes and Signaling|T: Signal transduction mechanisms|Membrane proteinase PrsW, cleaves anti-sigma factor RsiW, M82 family	35.97	50.95	56.4	3.09	1.42	0.73	60.44	75.18	88.47
Cellular Processes and Signaling|T: Signal transduction mechanisms|ppGpp synthetase catalytic domain (RelA/SpoT-type nucleotidyltranferase)	161.79	102.78	123.3	2.07	1.44	1.29	145.18	188.72	142.93
Cellular Processes and Signaling|T: Signal transduction mechanisms|Protein tyrosine/serine phosphatase	354.01	312.02	242.32	6.13	3.93	2.81	150.57	152.33	166.15
Cellular Processes and Signaling|T: Signal transduction mechanisms|Oligoribonuclease NrnB or cAMP/cGMP phosphodiesterase, DHH superfamily	157.54	102.38	48.3	0.34	0.29	0.25	51.81	21.72	29.26
Cellular Processes and Signaling|T: Signal transduction mechanisms|Protein-tyrosine phosphatase	1.17	0.43	0.85	0.12	0.1	0.02	2.91	5.79	5.04
Cellular Processes and Signaling|T: Signal transduction mechanisms|Hemerythrin	172.61	121.65	79.47	2.34	0.56	0.91	134.9	73.12	71.41
Cellular Processes and Signaling|T: Signal transduction mechanisms|HAMP domain	8.49	14.45	40.34	1.61	0.66	0.39	7.27	12.15	8.69
Cellular Processes and Signaling|T: Signal transduction mechanisms|Predicted FMN-binding regulatory protein PaiB	351.9	321.4	271.18	270.21	271.12	271.5	171.57	128.11	167.88
Cellular Processes and Signaling|T: Signal transduction mechanisms|UTP:GlnB (protein PII) uridylyltransferase	244.41	238.37	211.78	274.48	272.88	272.92	267.38	235.14	256.56
Cellular Processes and Signaling|T: Signal transduction mechanisms|Signal-transduction protein containing cAMP-binding, CBS, and nucleotidyltransferase domains	13.79	46.15	28.02	263.87	268.39	269.36	117.43	32.68	36.9
Cellular Processes and Signaling|T: Signal transduction mechanisms|Regulator of sirC expression, contains transglutaminase-like and TPR domains	169.15	130.48	87.45	265.43	268.9	269.07	94.72	50.78	53.2
Cellular Processes and Signaling|T: Signal transduction mechanisms|Regulator of phage lambda lysogenization HflD, binds to CII and stimulates its degradation	10.15	29.47	32.34	264.18	268.4	268.96	47.55	28.65	33.69
Cellular Processes and Signaling|T: Signal transduction mechanisms|Putative lipoic acid-binding regulatory protein	312.18	269.49	185.93	266.33	268.93	269.59	138.2	106.82	90
Cellular Processes and Signaling|T: Signal transduction mechanisms|Sensor histidine kinase YesM	1.5	14.77	8.68	1.4	0.5	0.69	139.55	164.54	120.11
Cellular Processes and Signaling|T: Signal transduction mechanisms|Putative negative regulator of RcsB-dependent stress response	171.2	136.35	84.17	266.32	268.91	269.57	134.39	105.22	86.63
Cellular Processes and Signaling|T: Signal transduction mechanisms|Negative regulator of sigma E activity	318.8	200.97	135.22	528.55	536.8	537.91	107.91	82.29	63.39
Cellular Processes and Signaling|T: Signal transduction mechanisms|Periplasmic catabolite regulation protein CreA (function unknown)	201.53	172.7	152.04	269.68	270.69	271.17	190.75	133.35	156.39
Cellular Processes and Signaling|T: Signal transduction mechanisms|Positive regulator of sigma E activity	7.5	22.26	27.28	0.72	0.34	0.51	60.36	76.6	43.06
Cellular Processes and Signaling|T: Signal transduction mechanisms|sRNA-binding protein	1.85	5.63	23.64	0.05	0.06	0.01	13.92	5	6.54
Cellular Processes and Signaling|T: Signal transduction mechanisms|Chemotaxis regulator CheZ, phosphatase of CheY~P	164.75	123.63	76.54	267.13	269.12	269.56	146.5	81.34	75.52
Cellular Processes and Signaling|T: Signal transduction mechanisms|Mlc titration factor MtfA, regulates ptsG expression	169.43	125.74	88.68	266.39	269.14	269.79	111	75.86	65.66
Cellular Processes and Signaling|T: Signal transduction mechanisms|Sensor histidine kinase, LytS/YehU family	2.12	13.25	42.84	0.31	0.33	0.32	21.97	31.75	24.66
Cellular Processes and Signaling|T: Signal transduction mechanisms|DNA-binding response regulator, LytR/AlgR family	1802.49	1735.01	1391.88	276.67	278.7	278.96	648.96	814	662.51
Cellular Processes and Signaling|T: Signal transduction mechanisms|Sensor histidine kinase regulating citrate/malate metabolism	44.76	72.05	297.16	3.51	1.8	0.78	52.45	67.05	77.38
Cellular Processes and Signaling|T: Signal transduction mechanisms|Periplasmic ligand-binding sensor domain	2.93	5.47	3.72	1.41	0.18	0.13	11.29	16.61	15.73
Cellular Processes and Signaling|T: Signal transduction mechanisms|MHYT domain, NO-binding membrane sensor	23.14	44.51	28.85	2.29	1.44	0.8	69	53.04	59.39
Cellular Processes and Signaling|T: Signal transduction mechanisms|Extracellular (periplasmic) sensor domain CHASE (specificity unknown)	1.75	2.18	1.42	0.04	0.07	0.1	1.09	4.22	4.23
Cellular Processes and Signaling|T: Signal transduction mechanisms|PTS-EIIA-like component DhaM of the dihydroxyacetone kinase DhaKLM complex	11.07	18.23	40.05	0.85	0.77	0.6	64.06	78.96	80.45
Cellular Processes and Signaling|T: Signal transduction mechanisms|c-di-GMP-related signal transduction protein, contains EAL and HDOD domains	319.25	207.37	125.44	1.27	0.53	0.53	120.65	59.7	45.2
Cellular Processes and Signaling|T: Signal transduction mechanisms|Response regulator c-di-GMP phosphodiesterase, RpfG family, contains REC and HD-GYP domains	169.69	132.44	100.38	528.34	537.54	538.49	199.2	103.47	113.81
Cellular Processes and Signaling|T: Signal transduction mechanisms|Integral membrane sensor domain MASE1	5.43	9.79	18.55	0.5	0.24	0.04	2.73	12.2	10.52
Cellular Processes and Signaling|T: Signal transduction mechanisms|CBS-domain-containing membrane protein	162.2	105.66	55.15	2.82	1.02	1.23	91.81	62.1	75.75
Cellular Processes and Signaling|T: Signal transduction mechanisms|Predicted component of the type VI protein secretion system, contains a FHA domain	4.81	27.09	30.6	263.25	268.45	268.78	34.9	22.36	21.67
Cellular Processes and Signaling|T: Signal transduction mechanisms|Tryptophan-rich sensory protein (mitochondrial benzodiazepine receptor homolog)	52.67	86.82	104.11	6.07	2.88	2.9	137.68	139.28	159.05
Cellular Processes and Signaling|T: Signal transduction mechanisms|Predicted secreted protein containing a PDZ domain	37.34	56.26	126.2	3.1	1.67	0.76	72.31	90.01	83.38
Cellular Processes and Signaling|T: Signal transduction mechanisms|Serine/threonine protein kinase HipA, toxin component of the HipAB toxin-antitoxin module	175.62	132.23	93.22	268.58	269.94	270.8	244.23	115.89	115
Cellular Processes and Signaling|T: Signal transduction mechanisms|Transcriptional regulator containing GAF, AAA-type ATPase, and DNA-binding Fis domains	37.95	106.23	98.62	790.25	805.26	806.75	132.65	65.9	75.03
Cellular Processes and Signaling|T: Signal transduction mechanisms|Signal transduction protein containing GAF and PtsI domains	50.77	92.03	111.45	268.47	271.11	271.7	160.2	134.53	170.21
Cellular Processes and Signaling|T: Signal transduction mechanisms|Extracellular (periplasmic) sensor domain CHASE1 (specificity unknown)	1.55	1.63	0.93	0.09	0.09	0.07	32.38	3.43	0.93
Cellular Processes and Signaling|T: Signal transduction mechanisms|DNA-binding transcriptional activator of the SARP family	160.29	194.26	144.87	8.5	5.92	1.98	168.57	233.25	172.63
Cellular Processes and Signaling|T: Signal transduction mechanisms|Cell fate regulator YlbF, YheA/YmcA/DUF963 family (controls sporulation, competence, biofilm development)	1.72	8.16	8.06	1.77	0.66	0.6	86	109.8	92.13
Cellular Processes and Signaling|T: Signal transduction mechanisms|Two-component response regulator, PleD family, consists of two REC domains and a diguanylate cyclase (GGDEF) domain	198.21	170.81	155.12	533.74	540.16	541	286.7	196.1	247.27
Cellular Processes and Signaling|T: Signal transduction mechanisms|Two-component response regulator, AmiR/NasT family, consists of REC and RNA-binding antiterminator (ANTAR) domains	247.59	222.48	288.4	274.03	273.46	272.61	245.17	278.06	267.8
Cellular Processes and Signaling|T: Signal transduction mechanisms|Periplasmic ferric-dicitrate binding protein FerR, regulates iron transport through sigma-19	755.23	548.39	306.58	2370.54	2417.85	2423.13	500.28	347.22	395.22
Cellular Processes and Signaling|T: Signal transduction mechanisms|Various environmental stresses-induced protein Ves (function unknown)	175.3	112.12	104.11	268.27	269.86	270.34	122.28	86.77	97.13
Cellular Processes and Signaling|T: Signal transduction mechanisms|Anti-sigma factor ChrR, cupin superfamily	175.92	107.62	88.23	2.84	1.37	1.55	107.86	76.01	94.83
Cellular Processes and Signaling|T: Signal transduction mechanisms|Transcriptional regulator containing PAS, AAA-type ATPase, and DNA-binding Fis domains	170.95	130.68	96.67	794.53	805.73	807.73	190.72	242.35	182.48
Cellular Processes and Signaling|T: Signal transduction mechanisms|ACT domain, binds amino acids and other small ligands	0.89	6.05	2.43	0.21	0.16	0.19	111.69	154.64	101.8
Cellular Processes and Signaling|T: Signal transduction mechanisms|Sugar diacid utilization regulator	23.56	35.55	38.06	263.99	268.88	269.02	91.07	113.84	102.11
Cellular Processes and Signaling|T: Signal transduction mechanisms|Phosphohistidine swiveling domain of PEP-utilizing enzymes	0.17	0.05	0.07	0	0	0	0	0	0
Cellular Processes and Signaling|T: Signal transduction mechanisms|Signal transduction histidine kinase, nitrate/nitrite-specific	12.78	25.45	38.04	262.7	268.33	268.99	43.89	33.34	34.45
Cellular Processes and Signaling|T: Signal transduction mechanisms|Signal transduction histidine kinase, glucose-6-phosphate specific	1.5	6.38	14.6	0.09	0.08	0.01	3.89	4.79	4.25
Cellular Processes and Signaling|T: Signal transduction mechanisms|Signal transduction histidine kinase, nitrogen specific	215.61	203.2	169.53	534.96	539.76	540.95	235.81	194.71	218.58
Cellular Processes and Signaling|T: Signal transduction mechanisms|c-di-AMP phosphodiesterase, consists of a GGDEF-like and DHH domains	1.13	5.11	4.84	1.1	0.49	0.52	104.37	143.99	103.37
Cellular Processes and Signaling|T: Signal transduction mechanisms|N-acyl-L-homoserine lactone synthetase	167.14	121.03	110.11	3.15	1.89	1.97	30.2	45.58	49.26
Cellular Processes and Signaling|T: Signal transduction mechanisms|Two-component sensor histidine kinase, HisKA and HATPase domains	247.33	444.19	603.61	300.18	285.65	284.92	522.19	666.68	831.14
Cellular Processes and Signaling|T: Signal transduction mechanisms|N-terminal domain of the phosphotransferase system fructose-specific component IIB	0	1.33	0.94	0	0	0	0	0	0
Cellular Processes and Signaling|T: Signal transduction mechanisms|Polyhydroxyalkanoate synthesis regulator phasin	3.63	3.32	2.47	0.89	0.41	0.39	31.88	22.56	31.97
Cellular Processes and Signaling|T: Signal transduction mechanisms|Two-component response regulator, SAPR family, consists of REC, wHTH and BTAD domains	0.01	0.72	0.2	0.01	0	0.03	2.19	3.02	2.74
Cellular Processes and Signaling|T: Signal transduction mechanisms|Signal transduction histidine kinase regulating C4-dicarboxylate transport system	486.49	310.01	175.81	1057.51	1074.98	1077.18	232.21	153.76	174.35
Cellular Processes and Signaling|T: Signal transduction mechanisms|Signal transduction histidine kinase regulating phosphoglycerate transport system	0	0.03	0.19	0	0	0	0.58	0.39	0.21
Cellular Processes and Signaling|T: Signal transduction mechanisms|Signal transducer regulating beta-lactamase production, contains metallopeptidase domain	151.77	166.27	153.25	2.44	1.99	1.92	87.07	146.8	128.29
Cellular Processes and Signaling|T: Signal transduction mechanisms|Sensory domain found in diguanylate cyclases and two-component systems (DICT domain)	1.13	1.82	0.96	0.04	0.02	0.01	0.75	1.11	0.99
Cellular Processes and Signaling|T: Signal transduction mechanisms|Bacteriophytochrome (light-regulated signal transduction histidine kinase)	294.43	228.53	158.07	2.65	1.52	1.35	54.5	59.81	69.43
Cellular Processes and Signaling|T: Signal transduction mechanisms|Extracellular (periplasmic) sensor domain CHASE2 (specificity unknown)	317.63	225.17	139.1	5.62	2.03	1.93	124.16	68.46	74.68
Cellular Processes and Signaling|T: Signal transduction mechanisms|Small ligand-binding sensory domain FIST	161.19	105.3	50.15	0.58	0.24	0.17	45.54	14.13	21.59
Cellular Processes and Signaling|T: Signal transduction mechanisms|Tyrosine-protein phosphatase YwqE	6.46	23.82	25.22	0.96	0.87	0.76	92.44	124.47	92.18
Cellular Processes and Signaling|T: Signal transduction mechanisms|Accessory gene regulator protein AgrB	0.48	1.73	0.74	0.19	0.27	0.24	22.51	42.44	24.05
Cellular Processes and Signaling|T: Signal transduction mechanisms|Cell fate regulator YmcA, YheA/YmcA/DUF963 family (controls sporulation, competence, biofilm development)	0.72	3.98	3.55	0.85	0.3	0.25	15.72	21.08	21.5
Cellular Processes and Signaling|T: Signal transduction mechanisms|Response regulator of citrate/malate metabolism	50.28	77.79	303.53	3.8	1.87	1	65.9	90.99	93.19
Cellular Processes and Signaling|T: Signal transduction mechanisms|Two-component response regulator, FixJ family, consists of REC and HTH domains	569.88	470.38	428.89	547.38	544.67	544.86	393.9	323.68	349.71
Cellular Processes and Signaling|T: Signal transduction mechanisms|Two-component response regulator, ActR/RegA family, consists of REC and Fis-type HTH domains	196.99	173.66	140.29	272.32	271.89	272.26	211.77	156.03	196.36
Cellular Processes and Signaling|T: Signal transduction mechanisms|Isocitrate dehydrogenase kinase/phosphatase	166.71	127.78	76.22	264.59	268.59	269.18	103.57	52.51	51.65
Cellular Processes and Signaling|T: Signal transduction mechanisms|Membrane-bound lytic murein transglycosylase MltF	12.63	41.54	57.62	525.22	536.37	537.47	79.04	71.25	42.74
Cellular Processes and Signaling|T: Signal transduction mechanisms|Sigma54-dependent transcription regulator containing an AAA-type ATPase domain and a DNA-binding domain	3.09	8.29	16.64	0.7	0.3	0.18	20.34	16.85	20.14
Cellular Processes and Signaling|T: Signal transduction mechanisms|Two-component response regulator, YesN/AraC family, consists of REC and AraC-type DNA-binding domains	0.85	19.83	5.68	1.21	0.35	0.37	111.26	153.52	99.31
Cellular Processes and Signaling|T: Signal transduction mechanisms|Roadblock/LC7 domain	0.06	0	0	0	0.01	0.04	0	0	0.21
Cellular Processes and Signaling|T: Signal transduction mechanisms|Two-component signal transduction system YycFG, regulatory protein YycI	0.82	4.19	3.05	0.89	0.33	0.27	18.05	23.52	30.09
Cellular Processes and Signaling|T: Signal transduction mechanisms|Negative regulator of genetic competence, sporulation and motility	1.25	6.34	6.23	1.61	0.5	0.42	59.38	67.94	62.9
Cellular Processes and Signaling|T: Signal transduction mechanisms|Two-component signal transduction system YycFG, regulatory protein YycH	0.82	4.19	3.05	0.89	0.33	0.27	17.37	23.42	29.86
Cellular Processes and Signaling|T: Signal transduction mechanisms|Ligand-binding sensor domain	0.14	1.71	3.98	0.02	0.05	0.01	9.36	10.47	5.02
Cellular Processes and Signaling|T: Signal transduction mechanisms|Environmental sensor c-di-GMP phosphodiesterase, contains periplasmic CSS-motif sensor and cytoplasmic EAL domain	6.48	10.86	26.7	264.24	269.42	270.22	75.44	47.49	63.43
Cellular Processes and Signaling|T: Signal transduction mechanisms|Flp pilus assembly protein, protease CpaA	44	55.14	85.79	268.9	270.35	270.81	120.56	112.78	143.94
Cellular Processes and Signaling|T: Signal transduction mechanisms|Bacterial effector-binding domain	12.8	26.77	41.48	2.47	0.89	0.86	25.01	33.37	40.53
Cellular Processes and Signaling|T: Signal transduction mechanisms|Uncharacterized domain of BarA-like signal transduction histidine kinase	0.04	1.05	0.01	0	0	0	0.59	0.19	0.4
Cellular Processes and Signaling|T: Signal transduction mechanisms|Signal transduction histidine kinase involved in nitrogen fixation and metabolism regulation	210.59	182.62	140.68	8.43	3.33	3.58	208.37	182.25	196.53
Cellular Processes and Signaling|T: Signal transduction mechanisms|Predicted signal transduction protein containing a membrane domain, an EAL and a GGDEF domain	175.19	138.93	108.69	4.89	2.61	3.04	259.22	122.49	136.29
Cellular Processes and Signaling|T: Signal transduction mechanisms|Acid stress-induced BolA-like protein IbaG/YrbA, predicted regulator of iron metabolism	171.73	136.31	84.93	266.29	268.91	269.55	125.63	93.49	81.82
Cellular Processes and Signaling|T: Signal transduction mechanisms|Ca2+-binding protein, EF-hand superfamily	20.41	17.65	19.78	262.63	268.23	268.67	54.55	31.64	30.55
Cellular Processes and Signaling|T: Signal transduction mechanisms|cAMP phosphodiesterase	141.17	136.84	106.75	0.04	0.06	0.02	0.28	1.17	0.73
Cellular Processes and Signaling|T: Signal transduction mechanisms|Extracellular (periplasmic) sensor domain CHASE3 (specificity unknown)	0.05	0.47	0.17	0.22	0.18	0.22	8.39	10.78	12.24
Cellular Processes and Signaling|T: Signal transduction mechanisms|Anti-sigma-K factor RskA	204.19	141.1	136.08	7.64	3.46	3	128.96	110.89	151.91
Cellular Processes and Signaling|T: Signal transduction mechanisms|Polyhydroxyalkanoate (PHA) synthesis regulator protein, binds DNA and PHA	201.84	166.44	131.73	8.71	2.9	2.87	175.45	146.46	159.71
Cellular Processes and Signaling|T: Signal transduction mechanisms|Bacteriorhodopsin	2.51	1.93	1.34	0.03	0.07	0.02	1.21	1.12	0.81
Cellular Processes and Signaling|T: Signal transduction mechanisms|NAD+--asparagine ADP-ribosyltransferase	0	0	0	0	0	0	0.1	0	0
Cellular Processes and Signaling|T: Signal transduction mechanisms|Protein tyrosine phosphatase	0.14	0.49	0.18	0.2	0.07	0.12	0.88	1.83	1.42
Cellular Processes and Signaling|T: Signal transduction mechanisms|Predicted NTPase, NACHT family domain	0	0	0	0.01	0	0	0.28	0.21	0.1
Cellular Processes and Signaling|T: Signal transduction mechanisms|Predicted anti-sigma-YlaC factor YlaD, contains Zn-finger domain	13.69	16.06	29.14	1.07	0.47	0.07	7.04	7.13	12.01
Cellular Processes and Signaling|U: Intracellular trafficking, secretion, and vesicular transport|Preprotein translocase subunit SecY	408.13	428.61	440.27	278.08	275.49	275.31	493.92	542.35	500.92
Cellular Processes and Signaling|U: Intracellular trafficking, secretion, and vesicular transport|L-asparaginase/archaeal Glu-tRNAGln amidotransferase subunit D	490.62	410.02	315.29	271.96	272.52	273.02	447	406.41	378.44
Cellular Processes and Signaling|U: Intracellular trafficking, secretion, and vesicular transport|Preprotein translocase subunit SecF	234.55	251.99	307.11	274.02	272.96	272.5	336.38	326.29	312.11
Cellular Processes and Signaling|U: Intracellular trafficking, secretion, and vesicular transport|Preprotein translocase subunit SecD	430.15	430.25	429.75	277.73	274.92	275.05	469.26	453.48	470.59
Cellular Processes and Signaling|U: Intracellular trafficking, secretion, and vesicular transport|Signal recognition particle GTPase	807.08	841.36	838.86	554.49	550.27	550.19	949.33	1034.85	967.1
Cellular Processes and Signaling|U: Intracellular trafficking, secretion, and vesicular transport|Lipoprotein signal peptidase	552.34	493.46	454.57	277.75	275.3	275.35	501.32	532.62	507.49
Cellular Processes and Signaling|U: Intracellular trafficking, secretion, and vesicular transport|Type IV secretory pathway ATPase VirB11/Archaellum biosynthesis ATPase	3.98	10.16	13.04	0.76	0.75	0.85	22.22	32.13	40.25
Cellular Processes and Signaling|U: Intracellular trafficking, secretion, and vesicular transport|Preprotein translocase subunit SecA (ATPase, RNA helicase)	276.19	295.14	337.4	278.85	275.62	274.99	482.46	522.9	508.68
Cellular Processes and Signaling|U: Intracellular trafficking, secretion, and vesicular transport|Signal peptidase I	441.91	467.4	545.86	19.26	9.85	8.23	516.15	604.79	570.34
Cellular Processes and Signaling|U: Intracellular trafficking, secretion, and vesicular transport|Preprotein translocase subunit SecE	400.12	417.3	415.64	276.89	274.62	274.68	427.49	465.86	442.09
Cellular Processes and Signaling|U: Intracellular trafficking, secretion, and vesicular transport|Sec-independent protein secretion pathway component TatC	404.24	418.19	419.22	276.95	274.95	274.74	394.63	390.14	410.38
Cellular Processes and Signaling|U: Intracellular trafficking, secretion, and vesicular transport|Biopolymer transport protein ExbB/TolQ	928	874.9	640.28	1078.27	1084.41	1086.48	915.79	844.75	806.3
Cellular Processes and Signaling|U: Intracellular trafficking, secretion, and vesicular transport|Periplasmic component of the Tol biopolymer transport system	219.04	206.88	177.4	273.07	272.02	272.78	247.75	208.36	237.42
Cellular Processes and Signaling|U: Intracellular trafficking, secretion, and vesicular transport|Biopolymer transport protein ExbD	1232.84	1196.71	920.43	1345.43	1354.96	1357.4	1024.39	933.92	920.88
Cellular Processes and Signaling|U: Intracellular trafficking, secretion, and vesicular transport|Flagellar biosynthesis/type III secretory pathway ATPase	225.98	237.52	208.84	541.04	541.15	542.11	333.25	297.87	293.23
Cellular Processes and Signaling|U: Intracellular trafficking, secretion, and vesicular transport|Predicted membrane channel-forming protein YqfA, hemolysin III family	85.54	139.09	237.72	273.35	273.14	272.86	326.27	318.44	305.99
Cellular Processes and Signaling|U: Intracellular trafficking, secretion, and vesicular transport|Preprotein translocase subunit SecG	400.65	409.71	418.44	15.04	7.09	6.47	450.77	493.57	460.68
Cellular Processes and Signaling|U: Intracellular trafficking, secretion, and vesicular transport|Flagellar biosynthesis/type III secretory pathway protein FliH	181.94	176.43	124.77	272.28	270.19	270.63	164.22	169.05	134.19
Cellular Processes and Signaling|U: Intracellular trafficking, secretion, and vesicular transport|Signal recognition particle subunit SEC65	0	0	0	0	0	0.02	0	0.03	0.36
Cellular Processes and Signaling|U: Intracellular trafficking, secretion, and vesicular transport|Type II secretory pathway component GspD/PulD (secretin)	334.62	241.95	158.96	534.18	538.53	539.59	137.99	142.67	142.21
Cellular Processes and Signaling|U: Intracellular trafficking, secretion, and vesicular transport|Type II secretory pathway, component PulF	534.35	418.79	293.19	541.93	541.72	542.4	460.02	465.59	408.22
Cellular Processes and Signaling|U: Intracellular trafficking, secretion, and vesicular transport|Flagellin-specific chaperone FliS	180.49	162.14	115.86	269.33	269.9	270.45	220.69	188.2	149.89
Cellular Processes and Signaling|U: Intracellular trafficking, secretion, and vesicular transport|Flagellar biosynthesis/type III secretory pathway M-ring protein FliF/YscJ	219.91	213.44	193.98	274.72	272.67	273.19	321.57	281.36	283.7
Cellular Processes and Signaling|U: Intracellular trafficking, secretion, and vesicular transport|Sec-independent protein translocase protein TatA	604.18	613.54	583.76	548.03	545.79	545.42	556.97	502.73	516.5
Cellular Processes and Signaling|U: Intracellular trafficking, secretion, and vesicular transport|Preprotein translocase subunit YajC	400.92	416.1	417.64	276.91	274.97	274.84	471.24	511.7	464.11
Cellular Processes and Signaling|U: Intracellular trafficking, secretion, and vesicular transport|Flagellar motor switch/type III secretory pathway protein FliN	169.53	140.17	97.05	527.89	537.16	538.22	179.38	84.57	65.51
Cellular Processes and Signaling|U: Intracellular trafficking, secretion, and vesicular transport|Preprotein translocase subunit SecB	212.35	196.16	163.97	272.22	271.74	272.47	245.61	208.31	228.71
Cellular Processes and Signaling|U: Intracellular trafficking, secretion, and vesicular transport|Prepilin signal peptidase PulO (type II secretory pathway) or related peptidase	194.35	174.42	115.53	269.17	270.65	270.85	215.18	218.61	192.43
Cellular Processes and Signaling|U: Intracellular trafficking, secretion, and vesicular transport|Type II secretory pathway, pseudopilin PulG	662.79	418.6	289.79	801.26	808.65	810.28	283.58	277.82	243.71
Cellular Processes and Signaling|U: Intracellular trafficking, secretion, and vesicular transport|Signal recognition particle receptor subunit beta, a GTPase	98.81	95.88	61.65	4.47	3.98	1.29	118.86	180.36	152.04
Cellular Processes and Signaling|U: Intracellular trafficking, secretion, and vesicular transport|Type III secretion system substrate exporter, FlhB-like	14.99	43.15	29.73	266.89	269.21	269.81	130.48	116.42	78.71
Cellular Processes and Signaling|U: Intracellular trafficking, secretion, and vesicular transport|Preprotein translocase subunit Sss1	0	0	0	0	0	0.02	0	0.03	0.36
Cellular Processes and Signaling|U: Intracellular trafficking, secretion, and vesicular transport|Type II secretory pathway ATPase GspE/PulE or T4P pilus assembly pathway ATPase PilB	699.1	504.85	346.44	805.36	810.4	811.59	474.67	450.93	416.83
Cellular Processes and Signaling|U: Intracellular trafficking, secretion, and vesicular transport|Hemolysin activation/secretion protein	20.3	81.17	70.85	532.69	538.24	538.86	263.74	152.06	143.48
Cellular Processes and Signaling|U: Intracellular trafficking, secretion, and vesicular transport|Autotransporter translocation and assembly factor TamB	207.61	184.93	143.01	271.35	271.38	272.19	248.28	207.12	223.9
Cellular Processes and Signaling|U: Intracellular trafficking, secretion, and vesicular transport|Type IV secretory pathway, VirB10 components	197.11	138.75	120.14	4.38	2.54	2.88	99.65	111.14	140.33
Cellular Processes and Signaling|U: Intracellular trafficking, secretion, and vesicular transport|Type II secretory pathway, component PulC	7.88	16	24.86	0.39	0.31	0.29	35.68	28.89	38.99
Cellular Processes and Signaling|U: Intracellular trafficking, secretion, and vesicular transport|Heme exporter protein D	10.33	32.66	36.64	263.34	268.54	268.86	44.28	23.87	23.06
Cellular Processes and Signaling|U: Intracellular trafficking, secretion, and vesicular transport|Type II secretory pathway, component PulM	166.94	119.27	74.35	264.76	268.8	269.36	90.23	66.6	82.07
Cellular Processes and Signaling|U: Intracellular trafficking, secretion, and vesicular transport|Type II secretory pathway, component PulK	173.54	140.06	87.97	267.83	269.65	270.25	109.94	91.9	118.47
Cellular Processes and Signaling|U: Intracellular trafficking, secretion, and vesicular transport|Type VI protein secretion system component Hcp (secreted cytotoxin)	10.3	46.85	77.35	789.81	805.12	806.46	84.58	63.31	67.59
Cellular Processes and Signaling|U: Intracellular trafficking, secretion, and vesicular transport|Large exoprotein involved in heme utilization or adhesion	0.12	0.49	0.2	0.02	0.01	0	0.91	0.91	0.44
Cellular Processes and Signaling|U: Intracellular trafficking, secretion, and vesicular transport|Type II secretory pathway, component ExeA (predicted ATPase)	174.05	114.36	93.54	264.84	268.97	269.61	81.22	68.18	56.57
Cellular Processes and Signaling|U: Intracellular trafficking, secretion, and vesicular transport|Type II secretory pathway, component PulL	167.55	118.49	72.29	263.41	268.68	269.24	79.53	58.34	75.6
Cellular Processes and Signaling|U: Intracellular trafficking, secretion, and vesicular transport|Flagellar biosynthesis/type III secretory pathway chaperone	5.43	19.98	28.11	262.97	268.39	268.98	54.85	48.2	27.08
Cellular Processes and Signaling|U: Intracellular trafficking, secretion, and vesicular transport|Type IV secretory pathway, VirB4 component	336.73	268.18	226.57	4.68	2.74	3.14	147.42	186.21	198.72
Cellular Processes and Signaling|U: Intracellular trafficking, secretion, and vesicular transport|Type VI protein secretion system component VasF	10.05	47.32	44.28	527.21	536.68	537.64	60.46	48.41	44.34
Cellular Processes and Signaling|U: Intracellular trafficking, secretion, and vesicular transport|Predicted component of the type VI protein secretion system, contains a FHA domain	4.81	27.09	30.6	263.25	268.45	268.78	34.9	22.36	21.67
Cellular Processes and Signaling|U: Intracellular trafficking, secretion, and vesicular transport|Type V secretory pathway, adhesin AidA	2.21	29.62	19.64	265.97	270.23	271.05	68.72	77.95	107.42
Cellular Processes and Signaling|U: Intracellular trafficking, secretion, and vesicular transport|Uncharacterized conserved protein, implicated in type VI secretion and phage assembly	732.21	750.95	610.53	1842.85	1878.06	1881.1	161.07	128.8	135.8
Cellular Processes and Signaling|U: Intracellular trafficking, secretion, and vesicular transport|Type IV secretory pathway, VirB9 components	195.72	136.69	117.26	4.35	2.58	2.95	108.11	117.71	146.34
Cellular Processes and Signaling|U: Intracellular trafficking, secretion, and vesicular transport|Type IV secretory pathway, VirD4 component, TraG/TraD family ATPase	201.3	161.05	124.41	5.87	3.03	3.69	203.64	256.76	256.13
Cellular Processes and Signaling|U: Intracellular trafficking, secretion, and vesicular transport|Predicted component of the type VI protein secretion system	62.3	280.51	307.99	3428.47	3489.33	3495.05	402.81	291.12	294.78
Cellular Processes and Signaling|U: Intracellular trafficking, secretion, and vesicular transport|Type VI protein secretion system component VasA	8.98	43.21	43.14	527.32	536.81	537.74	63.62	48.11	47.08
Cellular Processes and Signaling|U: Intracellular trafficking, secretion, and vesicular transport|Type VI protein secretion system component VasK	8.86	42.54	41.37	525.71	536.66	537.71	54.58	40.04	40.57
Cellular Processes and Signaling|U: Intracellular trafficking, secretion, and vesicular transport|Putative exporter of polyketide antibiotics	34.87	50.64	117.19	2.5	1.91	0.96	54.53	67.08	76.49
Cellular Processes and Signaling|U: Intracellular trafficking, secretion, and vesicular transport|Type IV secretory pathway, TrbF components	174.65	113.53	86.62	3.23	1.63	1.67	70.93	68.91	93.47
Cellular Processes and Signaling|U: Intracellular trafficking, secretion, and vesicular transport|Type IV secretory pathway, VirB3 components	4.31	10.4	12.29	0.89	0.82	1.14	23	32.66	37.56
Cellular Processes and Signaling|U: Intracellular trafficking, secretion, and vesicular transport|Type IV secretory pathway, VirB6 components	0.56	1.04	0.87	0.72	0.71	0.99	21.76	26.98	35.18
Cellular Processes and Signaling|U: Intracellular trafficking, secretion, and vesicular transport|Type IV secretory pathway, component VirB8	4.31	11.53	15.34	0.88	0.81	1.12	27.62	39.08	43.26
Cellular Processes and Signaling|U: Intracellular trafficking, secretion, and vesicular transport|Flp pilus assembly protein CpaB	58.64	87.71	117.54	272.45	272.2	272.04	166.59	162.18	188.78
Cellular Processes and Signaling|U: Intracellular trafficking, secretion, and vesicular transport|Type IV secretory pathway, VirB2 components (pilins)	184.09	119.79	95.99	3.66	2.04	2.32	81.61	88.17	111.05
Cellular Processes and Signaling|U: Intracellular trafficking, secretion, and vesicular transport|Type IV secretory pathway, VirD2 components (relaxase)	154.82	93.53	74.29	2.13	1.19	1.25	43.06	30.07	46.81
Cellular Processes and Signaling|U: Intracellular trafficking, secretion, and vesicular transport|Type IV secretory pathway, TrbL components	191.29	123.22	101.04	3.16	1.53	1.6	68.05	63.35	91.78
Cellular Processes and Signaling|U: Intracellular trafficking, secretion, and vesicular transport|Flp pilus assembly protein, pilin Flp	96.56	135.57	217.27	540.52	541.99	542.54	275.99	250.98	321.35
Cellular Processes and Signaling|U: Intracellular trafficking, secretion, and vesicular transport|Type IV secretory pathway, VirJ component	4.52	18.52	14.04	263.76	268.88	269.54	43.25	40.33	47.56
Cellular Processes and Signaling|U: Intracellular trafficking, secretion, and vesicular transport|Preprotein translocase subunit Sec61beta	0	0	0	0	0	0.02	0	0.03	0.36
Cellular Processes and Signaling|U: Intracellular trafficking, secretion, and vesicular transport|Zn-binding Pro-Ala-Ala-Arg (PAAR) domain, incolved in TypeVI secretion	151.12	154.82	144.07	265.62	269.61	270.18	69.68	56.68	70.85
Cellular Processes and Signaling|U: Intracellular trafficking, secretion, and vesicular transport|Predicted ABC-type exoprotein transport system, permease component	1.06	4.53	4.7	0.9	0.35	0.32	36.85	44.03	43.42
Cellular Processes and Signaling|U: Intracellular trafficking, secretion, and vesicular transport|ABC-type protease/lipase transport system, ATPase and permease components	69.08	94.38	86.44	795.09	807.36	809.29	168.97	152.23	194.34
Cellular Processes and Signaling|U: Intracellular trafficking, secretion, and vesicular transport|Type III secretory pathway, lipoprotein EscJ	2.65	18.49	12.48	265.75	268.45	268.86	9.44	13.76	14.14
Cellular Processes and Signaling|U: Intracellular trafficking, secretion, and vesicular transport|Type III secretory pathway, component EscV	2.65	18.3	12.43	265.75	268.45	268.86	9.43	13.72	13.86
Cellular Processes and Signaling|U: Intracellular trafficking, secretion, and vesicular transport|Type III secretory pathway, component EscR	2.35	16.58	11.71	264.51	268.43	268.82	9.27	13.65	13.89
Cellular Processes and Signaling|U: Intracellular trafficking, secretion, and vesicular transport|Type III secretory pathway, component EscT	2.65	18.36	12.44	265.7	268.37	268.86	8.93	13.37	13.41
Cellular Processes and Signaling|U: Intracellular trafficking, secretion, and vesicular transport|Type III secretory pathway, component EscU	1.83	6.1	9.44	0.47	0.17	0.03	0.64	0.54	0.26
Cellular Processes and Signaling|U: Intracellular trafficking, secretion, and vesicular transport|Type III secretory pathway, component EscS	2.65	18.46	12.44	265.69	268.37	268.86	8.93	13.36	13.24
Cellular Processes and Signaling|U: Intracellular trafficking, secretion, and vesicular transport|Type II secretory pathway, component PulJ	10.06	23.35	31.67	263.96	268.9	269.35	75.96	58.68	73.52
Cellular Processes and Signaling|U: Intracellular trafficking, secretion, and vesicular transport|Type II secretory pathway, component HofQ	170.27	121.61	77.21	266	268.76	269.43	120.45	87.72	74.44
Cellular Processes and Signaling|U: Intracellular trafficking, secretion, and vesicular transport|Type IV secretory pathway, protease TraF	154.97	98.59	77.55	2.48	1.43	1.61	61.26	52.94	63.27
Cellular Processes and Signaling|U: Intracellular trafficking, secretion, and vesicular transport|Flp pilus assembly protein TadG	136.67	179.65	316.9	542.36	543.08	544.09	291.35	303.14	357.67
Cellular Processes and Signaling|U: Intracellular trafficking, secretion, and vesicular transport|Pilus assembly protein, ATPase of CpaF family	313.35	340.95	432.4	279.5	276.55	275.7	452.32	412.09	462.06
Cellular Processes and Signaling|U: Intracellular trafficking, secretion, and vesicular transport|Flp pilus assembly protein, ATPase CpaE	53.57	81.41	115.39	271.99	271.55	271.54	150.72	140.12	168.03
Cellular Processes and Signaling|U: Intracellular trafficking, secretion, and vesicular transport|Flp pilus assembly protein, secretin CpaC	55.5	87.8	127.55	272.5	271.75	271.77	153.2	139.5	173.12
Cellular Processes and Signaling|U: Intracellular trafficking, secretion, and vesicular transport|Flp pilus assembly protein TadB	103.03	151.15	233.96	274.26	273.33	272.5	235.47	247.74	272.93
Cellular Processes and Signaling|U: Intracellular trafficking, secretion, and vesicular transport|Flp pilus assembly protein TadD, contains TPR repeats	208.41	189.74	178.54	536.64	540.75	541.58	198.56	189.71	221.67
Cellular Processes and Signaling|U: Intracellular trafficking, secretion, and vesicular transport|t-SNARE complex subunit, syntaxin	0	0	0	0	0	0	0	0	0
Cellular Processes and Signaling|U: Intracellular trafficking, secretion, and vesicular transport|Type IV secretory pathway, TrbD component	174.68	113.66	89.16	3.14	1.64	1.69	69.79	68.3	93.15
Cellular Processes and Signaling|U: Intracellular trafficking, secretion, and vesicular transport|Autotransporter adhesin	0.83	2.9	1.26	0.55	0.5	0.63	36.48	39.77	40.44
Cellular Processes and Signaling|U: Intracellular trafficking, secretion, and vesicular transport|Cytolysin, a secreted calcineurin-like phosphatase	0.36	1.86	0.5	0.04	0.1	0.05	0.63	3.11	0.72
Cellular Processes and Signaling|V: Defense mechanisms|Enamine deaminase RidA, house cleaning of reactive enamine intermediates, YjgF/YER057c/UK114 family	2002.23	1948.96	1873.74	2699.66	2711.39	2712.79	1590.13	1481.63	1589.08
Cellular Processes and Signaling|V: Defense mechanisms|Type I restriction-modification system, DNA methylase subunit	488.27	394.19	292.29	270.94	271.87	272.05	404.87	428.89	323.17
Cellular Processes and Signaling|V: Defense mechanisms|Glutathione peroxidase, house-cleaning role in reducing lipid peroxides	525.33	493.97	475.25	801.66	810.15	810.98	358.62	366.41	333.02
Cellular Processes and Signaling|V: Defense mechanisms|Alkyl hydroperoxide reductase subunit AhpC (peroxiredoxin)	538.46	577.26	495.03	806.13	811.91	813.16	458.26	484.09	463.31
Cellular Processes and Signaling|V: Defense mechanisms|8-oxo-dGTP pyrophosphatase MutT and related house-cleaning NTP pyrophosphohydrolases, NUDIX family	869.79	881.84	901.53	1349.95	1356.43	1357.57	1033.11	963.16	946.07
Cellular Processes and Signaling|V: Defense mechanisms|Na+-driven multidrug efflux pump	945.86	1004.5	1009.9	1085.63	1088.42	1090.49	1482.58	1846.06	1447.56
Cellular Processes and Signaling|V: Defense mechanisms|ABC-type antimicrobial peptide transport system, permease component	416.85	478.49	548.33	14.18	8.77	6.45	493.02	601.96	502.38
Cellular Processes and Signaling|V: Defense mechanisms|Type I site-specific restriction-modification system, R (restriction) subunit and related helicases ...	316.39	205.4	111.78	266.34	269.71	270.67	235.04	243.13	206.06
Cellular Processes and Signaling|V: Defense mechanisms|S-formylglutathione hydrolase FrmB	465.02	449.33	514.65	281.74	275.26	273.95	334.25	324.1	342.13
Cellular Processes and Signaling|V: Defense mechanisms|Restriction endonuclease S subunit	460.45	343.99	212.53	267.23	270.08	271.02	286.19	343.84	263.43
Cellular Processes and Signaling|V: Defense mechanisms|2',3'-cyclic-nucleotide 2'-phosphodiesterase/5'- or 3'-nucleotidase, 5'-nucleotidase family	430.26	353.84	349.89	18.4	7.77	7.34	470.75	456.9	448.04
Cellular Processes and Signaling|V: Defense mechanisms|dUTPase	257.73	278.47	312.68	275.99	274.37	274.49	430.61	479.02	437.92
Cellular Processes and Signaling|V: Defense mechanisms|DNA-binding ferritin-like protein (oxidative damage protectant)	397.54	407.68	467.97	279.37	274.88	274.35	362.95	392.8	402.66
Cellular Processes and Signaling|V: Defense mechanisms|Multidrug efflux pump subunit AcrB	2862.66	2849.04	2425.3	2711.02	2716.17	2719.84	2032.81	1813.71	1851
Cellular Processes and Signaling|V: Defense mechanisms|ABC-type multidrug transport system, permease component	906.28	880.56	854.94	558.35	553.63	549.01	786.43	908.48	895.18
Cellular Processes and Signaling|V: Defense mechanisms|Multidrug efflux pump subunit AcrA (membrane-fusion protein)	3495.7	3357.52	2730.35	2714.16	2720.4	2725.07	2514.14	2266.41	2250.63
Cellular Processes and Signaling|V: Defense mechanisms|Type II restriction/modification system, DNA methylase subunit YeeA	1.2	2.09	5.43	0.28	0.33	0.45	5.46	7.55	8.1
Cellular Processes and Signaling|V: Defense mechanisms|Thermostable 8-oxoguanine DNA glycosylase	0.15	0.59	0.21	0.04	0.03	0.03	14.07	16.39	10.3
Cellular Processes and Signaling|V: Defense mechanisms|ABC-type multidrug transport system, ATPase component	1928.19	2132.23	2454.57	1125.6	1111.76	1104.8	2205.45	2592.06	2380.06
Cellular Processes and Signaling|V: Defense mechanisms|ABC-type multidrug transport system, ATPase and permease component	1850.77	2000.17	2216.66	1389.59	1379.54	1376.39	2554.14	2916.45	2612.86
Cellular Processes and Signaling|V: Defense mechanisms|CRISPR/Cas system-associated endonuclease/helicase Cas3	0.39	0.29	3.53	0.56	0.04	0.12	51.72	24.59	17.02
Cellular Processes and Signaling|V: Defense mechanisms|Tellurite resistance protein TehA and related permeases	13.91	22.49	36.09	263.13	268.71	269.15	92.5	74.22	58.49
Cellular Processes and Signaling|V: Defense mechanisms|CRISPR/Cas system CSM-associated protein Csm5, group 7 of RAMP superfamily	0.12	0.17	0.09	0.02	0.01	0.03	3.56	3.92	3.96
Cellular Processes and Signaling|V: Defense mechanisms|CRISPR/Cas system CMR subunit Cmr4, Cas7 group, RAMP superfamily	0.05	0	0.03	0.02	0.02	0.09	0.24	0.1	0.67
Cellular Processes and Signaling|V: Defense mechanisms|CRISPR/Cas system CSM-associated protein Csm3, group 7 of RAMP superfamily	0.22	0.23	0.13	0.03	0.01	0.03	16.61	16.02	15.23
Cellular Processes and Signaling|V: Defense mechanisms|CRISPR/Cas system-associated endoribonuclease Cas2	3.44	13.05	12.19	1.56	0.41	0.62	75.52	102.18	76.92
Cellular Processes and Signaling|V: Defense mechanisms|CRISPR/Cas system-associated protein Cas10, large subunit of type III CRISPR-Cas systems, contains HD superfamily nuclease domain	0.04	0.04	0.05	0	0	0	1.45	2.3	3.32
Cellular Processes and Signaling|V: Defense mechanisms|CRISPR/Cas system CMR-associated protein Cmr1, group 7 of RAMP superfamily	0	0	0.03	0.01	0	0	0.09	0	0.36
Cellular Processes and Signaling|V: Defense mechanisms|5-methylcytosine-specific restriction endonuclease McrBC, GTP-binding regulatory subunit McrB	0.07	0.25	0.34	0	0	0	0.02	0.29	0.44
Cellular Processes and Signaling|V: Defense mechanisms|5-methylcytosine-specific restriction endonuclease McrA	97.63	139.73	241.53	11.12	5.35	4.01	170.41	178.25	223.69
Cellular Processes and Signaling|V: Defense mechanisms|CRISPR/Cas system CSM-associated protein Csm2, small subunit	0	0	0	0	0	0	2.25	2.11	1
Cellular Processes and Signaling|V: Defense mechanisms|Argonaute homolog, implicated in RNA metabolism and viral defense	0	0	0	0	0	0	0	0	0
Cellular Processes and Signaling|V: Defense mechanisms|CRISPR/Cas system-associated exonuclease Cas4, RecB family	2.06	6.08	10.04	1.3	0.32	0.5	49.85	66.62	54.32
Cellular Processes and Signaling|V: Defense mechanisms|CRISPR/Cas system-associated protein Csx1, contains CARF domain	0	0	0	0	0	0	0	0	0.21
Cellular Processes and Signaling|V: Defense mechanisms|CRISPR/Cas system-associated endonuclease Cas1	161.54	185.48	140	3.07	1	0.99	264.88	195.7	156.72
Cellular Processes and Signaling|V: Defense mechanisms|Multidrug resistance efflux pump	1815.86	1848.25	1639.24	2686.56	2706.32	2711.37	1282.23	1221.39	1346.96
Cellular Processes and Signaling|V: Defense mechanisms|CRISPR/Cas system CSM-associated protein Csm4, group 5 of RAMP superfamily	0.12	0.13	0.07	0	0	0.01	3.46	3.88	4.11
Cellular Processes and Signaling|V: Defense mechanisms|CRISPR/Cas system endoribonuclease Cas6, RAMP superfamily	0.47	0.76	0.37	0.58	0.06	0.27	21.28	24.42	17.7
Cellular Processes and Signaling|V: Defense mechanisms|Predicted nuclease of the RNAse H fold, HicB family	26.09	63.63	122.74	268.33	270.31	270.25	125.38	109.52	91.1
Cellular Processes and Signaling|V: Defense mechanisms|CRISPR/Cas system CMR subunit Cmr6, Cas7 group, RAMP superfamily	0	0	0	0.01	0.01	0.09	0.01	0	0.05
Cellular Processes and Signaling|V: Defense mechanisms|CubicO group peptidase, beta-lactamase class C family	2239.34	2443.49	2431.41	1377.31	1373.49	1367.83	1149.21	1299.34	1428.24
Cellular Processes and Signaling|V: Defense mechanisms|CRISPR/Cas system-associated protein Cas5, RAMP superfamily	0.12	0.12	0.05	0	0.01	0	0.52	0.37	0.23
Cellular Processes and Signaling|V: Defense mechanisms|NTP pyrophosphatase, house-cleaning of non-canonical NTPs	311.48	256.05	164.2	266.77	270.49	270.95	148.11	192.49	144.42
Cellular Processes and Signaling|V: Defense mechanisms|Predicted component of virus defense system, contains PD-(D/E)xK nuclease domain, DUF524	0	0.03	0	0	0	0	0.55	1	0.29
Cellular Processes and Signaling|V: Defense mechanisms|Restriction endonuclease Mrr	2.55	2.53	6.67	0.15	0.07	0.05	4.68	5.7	4
Cellular Processes and Signaling|V: Defense mechanisms|Predicted antitoxin, CopG family	0	0	0	0	0	0	0	0.03	0.21
Cellular Processes and Signaling|V: Defense mechanisms|Organic hydroperoxide reductase OsmC/OhrA	905.14	850.16	879.56	552.14	548.35	547.52	504.94	463.23	556.26
Cellular Processes and Signaling|V: Defense mechanisms|CRISPR/Cas system CMR-associated protein Cmr3, group 5 of RAMP superfamily	0.05	0	0.03	0.02	0.02	0.09	0.12	0.04	0.62
Cellular Processes and Signaling|V: Defense mechanisms|Endonuclease, HJR/Mrr/RecB family	0	0.02	0.02	0	0	0	0	0	0
Cellular Processes and Signaling|V: Defense mechanisms|CRISPR/Cas system-associated protein Cas7, RAMP superfamily	0	0.27	0	0.5	0	0	2.02	1.38	1.15
Cellular Processes and Signaling|V: Defense mechanisms|GAF domain-containing protein, putative methionine-R-sulfoxide reductase	153.34	183.26	157.97	266.61	270.06	270.66	153.5	163.94	156.25
Cellular Processes and Signaling|V: Defense mechanisms|Non-canonical (house-cleaning) NTP pyrophosphatase, all-alpha NTP-PPase family	2.33	8.44	9.91	0.85	0.22	0.15	19.67	12.37	16.9
Cellular Processes and Signaling|V: Defense mechanisms|Bifunctional DNA-binding transcriptional regulator of stationary/sporulation/toxin gene expression and antitoxin component of the YhaV-PrlF toxin-antitoxin module	23.82	32.66	26.18	3.56	1.42	1.58	102.18	140.69	140.1
Cellular Processes and Signaling|V: Defense mechanisms|mRNA-degrading endonuclease RelE, toxin component of the RelBE toxin-antitoxin system	13.34	18.84	16.65	263.74	268.75	269.35	57.46	59.75	65.66
Cellular Processes and Signaling|V: Defense mechanisms|Multidrug transporter EmrE and related cation transporters	760.09	812.7	838.78	810.09	815.6	816.11	573.81	559.65	679.96
Cellular Processes and Signaling|V: Defense mechanisms|Cytochrome P450	446.05	673.61	877.8	310.16	290.53	283.42	584.78	671.03	799.42
Cellular Processes and Signaling|V: Defense mechanisms|Antitoxin component YafN of the YafNO toxin-antitoxin module, PHD/YefM family	24.52	43.15	26.12	2.38	1.39	1.21	110.69	81.52	81.9
Cellular Processes and Signaling|V: Defense mechanisms|Predicted nucleotidyltransferase component of viral defense system	1.02	1.7	5.32	0.38	0.2	0.24	13.4	19.36	15.77
Cellular Processes and Signaling|V: Defense mechanisms|CRISPR/Cas system-associated endonuclease Cas3-HD	0	0	0	0	0	0	0	0	0
Cellular Processes and Signaling|V: Defense mechanisms|ABC-type bacteriocin/lantibiotic exporters, contain an N-terminal double-glycine peptidase domain	361.06	424.77	353.65	796.16	809.12	811.08	399.61	299.17	297.41
Cellular Processes and Signaling|V: Defense mechanisms|mRNA-degrading endonuclease, toxin component of the MazEF toxin-antitoxin module	17.89	33.93	27.08	4.91	2.1	2.26	130.04	194.94	173.43
Cellular Processes and Signaling|V: Defense mechanisms|Beta-lactamase class A	515.96	500.12	417.69	9.65	5.72	3.88	241.64	244.33	246.97
Cellular Processes and Signaling|V: Defense mechanisms|Beta-lactamase class D	6.61	34.19	50.57	3.05	1.43	1.38	50.83	46.73	53.84
Cellular Processes and Signaling|V: Defense mechanisms|Vancomycin resistance protein YoaR (function unknown), contains peptidoglycan-binding and VanW domains	20.95	28.62	19.59	1.82	1.4	1.19	92.88	123.16	133.25
Cellular Processes and Signaling|V: Defense mechanisms|Aminoglycoside N3'-acetyltransferase	4.67	8.92	11.24	0.57	0.27	0.09	5.05	12.49	5.87
Cellular Processes and Signaling|V: Defense mechanisms|Predicted type IV restriction endonuclease	0	0	0	0	0	0	0	0	0
Cellular Processes and Signaling|V: Defense mechanisms|Antitoxin component YwqK of the YwqJK toxin-antitoxin module	284.66	288.71	210.11	263.14	268.36	269.34	105.15	128.18	75.49
Cellular Processes and Signaling|V: Defense mechanisms|Putative antitoxin component PasI (RatB) of the RatAB toxin-antitoxin module, ubiquitin-RnfH superfamily	171.08	135.88	83.89	266.23	268.87	269.58	127.27	93.39	80.31
Cellular Processes and Signaling|V: Defense mechanisms|Uncharacterized lipoprotein NlpE involved in copper resistance	141.99	123.82	112.15	0.05	0.08	0.03	7.78	5.24	7.86
Cellular Processes and Signaling|V: Defense mechanisms|Antitoxin component of the RelBE or YafQ-DinJ toxin-antitoxin module	5.82	10.09	26.86	1.71	0.87	0.95	85.54	80.01	79.45
Cellular Processes and Signaling|V: Defense mechanisms|Plasmid maintenance system antidote protein VapI, contains XRE-type HTH domain	44.24	90.2	134.33	533.74	540.73	541.05	226.6	192.1	184.81
Cellular Processes and Signaling|V: Defense mechanisms|Predicted restriction endonuclease, HNH family	0	0	0.01	0.03	0.02	0	0.04	0.07	0.01
Cellular Processes and Signaling|V: Defense mechanisms|Uncharacterized protein involved in response to NO	210.36	171.82	129.01	265.82	269.63	270.57	208.43	122.03	121.28
Cellular Processes and Signaling|V: Defense mechanisms|CRISPR/Cas system CMR-associated protein Cmr5, small subunit	0.05	0	0.03	0.02	0.02	0.09	0.11	0.04	0.56
Cellular Processes and Signaling|V: Defense mechanisms|Predicted restriction endonuclease	0.25	0.56	1.09	0.01	0.02	0	0.5	0.7	0.32
Cellular Processes and Signaling|V: Defense mechanisms|Nitroimidazol reductase NimA or a related FMN-containing flavoprotein, pyridoxamine 5'-phosphate oxidase superfamily	110.78	141.85	261.68	11.34	5.26	3.35	221.02	311.77	261.83
Cellular Processes and Signaling|V: Defense mechanisms|Cephalosporin hydroxylase	2.06	1.38	1.6	262.18	268.03	268.62	6.23	4.85	6.85
Cellular Processes and Signaling|V: Defense mechanisms|CRISPR/Cas system-associated protein Cas2, endoribonuclease	142.11	134.66	106.9	0.03	0.07	0.04	69.88	37.17	24.27
Cellular Processes and Signaling|V: Defense mechanisms|CRISPR/Cas system Type II associated protein, contains McrA/HNH and RuvC-like nuclease domains	1.04	1.39	5.32	0.04	0.02	0.03	19.22	16.73	12.07
Cellular Processes and Signaling|V: Defense mechanisms|Plasmid maintenance system killer protein	19.04	45.51	81.67	4.83	2.96	2.19	121.83	96.12	96.11
Cellular Processes and Signaling|V: Defense mechanisms|Streptomycin 6-kinase	30.82	42.11	58.42	2.33	1.47	0.85	28.6	56.02	42.26
Cellular Processes and Signaling|V: Defense mechanisms|Restriction endonuclease	0.15	0.06	0.41	0.6	0.03	0.01	13.2	14.39	10.07
Cellular Processes and Signaling|V: Defense mechanisms|Alkyl hydroperoxide reductase subunit AhpF	165.72	120.69	77.21	265.61	268.92	269.57	124.91	81.38	86.02
Cellular Processes and Signaling|V: Defense mechanisms|CRISPR/Cas system type I-B associated protein Csh2, Cas7 group, RAMP superfamily	1.69	5.68	10.16	0.61	0.25	0.23	32.34	39.51	37.41
Cellular Processes and Signaling|V: Defense mechanisms|Putative component of the toxin-antitoxin plasmid stabilization module	9.33	16.36	41.41	2.52	1.02	0.8	79.74	21.59	21.68
Cellular Processes and Signaling|V: Defense mechanisms|Membrane protein required for beta-lactamase induction	3.24	17.53	7.73	263.95	268.23	268.74	38.05	18.63	16.99
Cellular Processes and Signaling|V: Defense mechanisms|PIN domain nuclease, a component of toxin-antitoxin system (PIN domain)	17.31	38.81	43.28	2.5	1.36	1.18	51.45	29.44	33.59
Cellular Processes and Signaling|V: Defense mechanisms|Uncharacterized conserved protein YaaN involved in tellurite resistance	147.07	144.37	112.7	1.83	0.88	1.05	69.37	86.63	81.74
Cellular Processes and Signaling|V: Defense mechanisms|Chloramphenicol 3-O-phosphotransferase	7.17	9.45	11.95	0.71	0.4	0.16	2.85	14.49	5.37
Cellular Processes and Signaling|V: Defense mechanisms|CRISPR/Cas system-associated protein Csm6, COG1517 family	0	0	0	0	0	0	0	0	0
Cellular Processes and Signaling|V: Defense mechanisms|Type I site-specific restriction endonuclease, part of a restriction-modification system	2.91	23.21	12.84	0.56	0.33	0.33	19.2	20.42	19.79
Cellular Processes and Signaling|V: Defense mechanisms|Uncharacterized protein involved in tellurium resistance	10.37	10.76	5.85	0.35	0.3	0.07	5.63	16.89	3.84
Cellular Processes and Signaling|V: Defense mechanisms|Toxin component of the Txe-Axe toxin-antitoxin module, Txe/YoeB family	3.35	10.08	12.08	0.7	0.3	0.25	92.48	64.48	53.22
Cellular Processes and Signaling|V: Defense mechanisms|Antitoxin component of toxin-antitoxin stability system, DNA-binding transcriptional repressor	31.98	55.5	52.4	4.65	2.56	1.86	80.69	68.77	76.93
Cellular Processes and Signaling|V: Defense mechanisms|ABC-type antimicrobial peptide transport system, ATPase component	3.71	11.23	47.24	0.1	0.12	0.03	27.51	9.51	12.85
Cellular Processes and Signaling|V: Defense mechanisms|Streptogramin lyase	8.46	7.49	9.73	0.34	0.15	0.06	6.62	9.29	10.08
Cellular Processes and Signaling|V: Defense mechanisms|5-methylcytosine-specific restriction endonuclease McrBC, regulatory subunit McrC	0.15	0.57	0.63	0.05	0.01	0.05	23.65	23.15	17.71
Cellular Processes and Signaling|V: Defense mechanisms|Lantibiotic modifying enzyme	3.01	1.96	1.17	0.44	0.15	0.1	2.8	9.56	11.26
Cellular Processes and Signaling|V: Defense mechanisms|Inner membrane protein involved in colicin E2 resistance	151.29	113.73	61.06	263.35	268.36	268.83	67.87	51.31	45.9
Cellular Processes and Signaling|V: Defense mechanisms|Plasmid stability protein	1.82	8.76	10.66	1.07	0.51	0.53	8.61	12.01	10.63
Cellular Processes and Signaling|V: Defense mechanisms|Antirestriction protein	0.95	1.69	5.51	0.02	0.02	0.01	4.91	6.16	3.44
Cellular Processes and Signaling|V: Defense mechanisms|Glycopeptide antibiotics resistance protein	4.09	5.75	5.21	0.44	0.34	0.68	47.24	65.27	47.72
Cellular Processes and Signaling|V: Defense mechanisms|Abortive infection bacteriophage resistance protein	0.42	1.1	0.33	0.89	0.3	0.26	41.98	51.14	41.41
Cellular Processes and Signaling|V: Defense mechanisms|Chloramphenicol O-acetyltransferase	142.5	137.75	108.79	0.09	0.2	0.18	18.64	36.81	24.45
Cellular Processes and Signaling|V: Defense mechanisms|Transcriptional regulator, predicted component of viral defense system	2.27	2.63	1.73	0.71	0.71	0.88	13.9	17.67	18.14
Cellular Processes and Signaling|V: Defense mechanisms|Predicted ribonuclease, toxin component of the YeeF-YezG toxin-antitoxin module	0.12	0	0	0	0	0	0.25	0.48	0.15
Cellular Processes and Signaling|V: Defense mechanisms|Antitoxin component HigA of the HigAB toxin-antitoxin module, contains an N-terminal HTH domain	4.76	28.77	27.28	525.92	537.1	538.41	23.25	25.71	29.64
Cellular Processes and Signaling|V: Defense mechanisms|DNA-dependent RNA polymerase auxiliary subunit epsilon	0.93	3.86	4.27	0.89	0.35	0.32	36.68	43.31	42.3
Cellular Processes and Signaling|V: Defense mechanisms|LEA14-like dessication related protein	3.77	15.73	10.91	262.93	268.26	268.62	22.79	12.69	12.29
Cellular Processes and Signaling|W: Extracellular structures|Type II secretory pathway, component PulF	534.35	418.79	293.19	541.93	541.72	542.4	460.02	465.59	408.22
Cellular Processes and Signaling|W: Extracellular structures|Pilus assembly protein TadC	43.46	67.69	86.67	270.25	270.78	271.22	123.97	115.38	146.97
Cellular Processes and Signaling|W: Extracellular structures|Type II secretory pathway, pseudopilin PulG	662.79	418.6	289.79	801.26	808.65	810.28	283.58	277.82	243.71
Cellular Processes and Signaling|W: Extracellular structures|Type II secretory pathway ATPase GspE/PulE or T4P pilus assembly pathway ATPase PilB	699.1	504.85	346.44	805.36	810.4	811.59	474.67	450.93	416.83
Cellular Processes and Signaling|W: Extracellular structures|Tfp pilus assembly protein PilT, pilus retraction ATPase	197.88	184.27	122.91	269.11	270.58	270.72	235.48	236.92	216.12
Cellular Processes and Signaling|W: Extracellular structures|Tfp pilus assembly protein PilF	358.62	310.94	224.99	534.91	540.46	540.83	297.29	243.25	229.18
Cellular Processes and Signaling|W: Extracellular structures|P pilus assembly protein, chaperone PapD	17.32	108.97	120.13	269.64	269.57	269.68	86.79	62.74	81.07
Cellular Processes and Signaling|W: Extracellular structures|Tfp pilus assembly protein PilN	180.09	166.49	117.79	268.92	269.54	269.91	142.04	102.05	97.17
Cellular Processes and Signaling|W: Extracellular structures|Tfp pilus assembly protein PilO	174.47	145.03	82.53	266.6	269.06	269.71	130.34	98.55	97.76
Cellular Processes and Signaling|W: Extracellular structures|Tfp pilus assembly protein PilP	168.81	121.41	76.7	265.99	268.77	269.34	116.35	85.82	74.27
Cellular Processes and Signaling|W: Extracellular structures|Tfp pilus assembly protein FimV	168.28	127.21	71.44	528.13	536.54	537.69	109.36	73.27	60.66
Cellular Processes and Signaling|W: Extracellular structures|Outer membrane usher protein FimD/PapC	13.98	88.65	99.26	530.44	537.46	538.1	83.62	60.18	82.03
Cellular Processes and Signaling|W: Extracellular structures|Tfp pilus assembly protein PilZ	169.53	121.2	61.07	265.97	268.74	269.29	116.95	83.87	71.86
Cellular Processes and Signaling|W: Extracellular structures|Tfp pilus assembly protein, tip-associated adhesin PilY1	159.93	105.47	51.55	3.26	0.39	0.45	90.95	54.2	45.34
Cellular Processes and Signaling|W: Extracellular structures|Flp pilus assembly protein CpaB	58.64	87.71	117.54	272.45	272.2	272.04	166.59	162.18	188.78
Cellular Processes and Signaling|W: Extracellular structures|Flp pilus assembly protein, pilin Flp	96.56	135.57	217.27	540.52	541.99	542.54	275.99	250.98	321.35
Cellular Processes and Signaling|W: Extracellular structures|Tfp pilus assembly protein PilX	159.15	95.49	52.62	265.92	268.17	268.77	58.8	40.71	41.57
Cellular Processes and Signaling|W: Extracellular structures|Flp pilus assembly protein TadG	136.67	179.65	316.9	542.36	543.08	544.09	291.35	303.14	357.67
Cellular Processes and Signaling|W: Extracellular structures|Pilus assembly protein, ATPase of CpaF family	313.35	340.95	432.4	279.5	276.55	275.7	452.32	412.09	462.06
Cellular Processes and Signaling|W: Extracellular structures|Flp pilus assembly protein, ATPase CpaE	53.57	81.41	115.39	271.99	271.55	271.54	150.72	140.12	168.03
Cellular Processes and Signaling|W: Extracellular structures|Flp pilus assembly protein, secretin CpaC	55.5	87.8	127.55	272.5	271.75	271.77	153.2	139.5	173.12
Cellular Processes and Signaling|W: Extracellular structures|Flp pilus assembly protein TadB	103.03	151.15	233.96	274.26	273.33	272.5	235.47	247.74	272.93
Cellular Processes and Signaling|W: Extracellular structures|Tfp pilus assembly protein PilW	148.57	94.13	41.07	3.19	0.36	0.36	61.74	31.96	30.42
Cellular Processes and Signaling|W: Extracellular structures|Tfp pilus assembly protein PilV	15.3	34.96	39.89	3.17	0.39	0.39	87.27	36.47	36.32
Cellular Processes and Signaling|W: Extracellular structures|Tfp pilus assembly protein PilE	176.57	139.86	87.69	267.88	269.16	269.85	166.07	128.56	125.57
Cellular Processes and Signaling|W: Extracellular structures|Tfp pilus assembly protein, major pilin PilA	159.79	108.08	52.62	266.82	268.76	269.2	72.18	84.65	64.56
Cellular Processes and Signaling|W: Extracellular structures|Tfp pilus assembly protein FimT	194.47	183.18	124.19	272.79	269.8	270.29	180.06	125.12	127.46
Cellular Processes and Signaling|W: Extracellular structures|Tfp pilus assembly protein, ATPase PilM	183.99	145.37	111.86	267.76	269.76	270.15	157.6	135.14	128.2
Cellular Processes and Signaling|W: Extracellular structures|Tfp pilus assembly protein, ATPase PilU	476.27	298.56	173.66	268.23	269.08	269.73	209.99	153.06	122.67
Cellular Processes and Signaling|W: Extracellular structures|Flp pilus assembly protein TadD, contains TPR repeats	208.41	189.74	178.54	536.64	540.75	541.58	198.56	189.71	221.67
Cellular Processes and Signaling|W: Extracellular structures|Autotransporter adhesin	0.83	2.9	1.26	0.55	0.5	0.63	36.48	39.77	40.44
Cellular Processes and Signaling|W: Extracellular structures|Type IV pilus biogenesis protein CpaD/CtpE	43.69	61.05	98.54	5.87	2.54	2.1	109.07	97.25	124.21
Cellular Processes and Signaling|Z: Cytoskeleton|Cytoskeletal protein CcmA, bactofilin family	329.68	256.11	168.12	6.46	2.79	2.97	159.11	138.57	132.86
Cellular Processes and Signaling|Z: Cytoskeleton|Alpha-tubulin suppressor and related RCC1 domain-containing proteins	8.37	42.24	12.71	0.45	0.76	0.06	21.69	18.25	17.72
Information Storage and Processing|A: RNA processing and modification|RNA 3'-terminal phosphate cyclase	3.03	7.06	11.59	0.76	0.36	0.19	17.18	9.52	15.44
Information Storage and Processing|A: RNA processing and modification|Oligoribonuclease (3'-5' exoribonuclease)	206.07	181.56	205.19	268.51	270.34	270.14	165.56	147.14	134.05
Information Storage and Processing|B: Chromatin structure and dynamics|Acetoin utilization deacetylase AcuC or a related deacetylase	606.08	507.72	452.3	809.37	813.84	814.2	529.57	441.75	507.53
Information Storage and Processing|B: Chromatin structure and dynamics|Histone acetyltransferase, component of the RNA polymerase elongator complex	0.01	0.03	0.02	0	0	0.02	1.28	1.87	0.78
Information Storage and Processing|B: Chromatin structure and dynamics|Archaeal histone H3/H4	0	0	0	0	0	0	0	0.03	0.47
Information Storage and Processing|J: Translation, ribosomal structure and biogenesis|Glutamyl- or glutaminyl-tRNA synthetase	763.08	775.78	703.52	550.52	548.03	548.71	838.86	887.25	830.51
Information Storage and Processing|J: Translation, ribosomal structure and biogenesis|tRNA A37 threonylcarbamoyladenosine synthetase subunit TsaC/SUA5/YrdC	739.96	730.1	637.88	543.8	545.49	545.7	679.34	720.62	648.42
Information Storage and Processing|J: Translation, ribosomal structure and biogenesis|Ribosome-binding ATPase YchF, GTP1/OBG family	403.6	420.73	419.62	277.27	275.14	275.11	475.5	517.62	484.17
Information Storage and Processing|J: Translation, ribosomal structure and biogenesis|Alanyl-tRNA synthetase	403.69	415.82	419.2	277.27	275.14	275.1	468.17	511.26	476.42
Information Storage and Processing|J: Translation, ribosomal structure and biogenesis|Phenylalanyl-tRNA synthetase alpha subunit	403.6	420.7	419.59	277.25	275.14	275.11	475.35	517.49	483.88
Information Storage and Processing|J: Translation, ribosomal structure and biogenesis|Aspartyl/asparaginyl-tRNA synthetase	166.56	193.64	173.89	4.24	2.34	2.17	179.57	243.81	182.65
Information Storage and Processing|J: Translation, ribosomal structure and biogenesis|Arginyl-tRNA synthetase	412.79	431.43	427.28	277.68	275.62	275.17	481.02	525.55	493.07
Information Storage and Processing|J: Translation, ribosomal structure and biogenesis|Translation initiation factor 1 (eIF-1/SUI1)	293.18	224.9	166.51	263.64	269.13	269.55	73.73	65.54	59.8
Information Storage and Processing|J: Translation, ribosomal structure and biogenesis|Methionine aminopeptidase	616.75	695.03	730.98	284.92	279.53	277.83	665.74	723.64	683.54
Information Storage and Processing|J: Translation, ribosomal structure and biogenesis|16S rRNA A1518 and A1519 N6-dimethyltransferase RsmA/KsgA/DIM1 (may also have DNA glycosylase/AP lyase activity)	414.63	431.99	428	277.91	275.77	275.39	493.98	537.55	506.1
Information Storage and Processing|J: Translation, ribosomal structure and biogenesis|tRNA(Ile)-lysidine synthase TilS/MesJ	584.63	568.67	508.37	544.92	545.18	546.34	730.27	763.36	665.79
Information Storage and Processing|J: Translation, ribosomal structure and biogenesis|tRNA-dihydrouridine synthase	774.36	733.09	662.53	812.44	815.24	816.4	850.91	797.83	780.54
Information Storage and Processing|J: Translation, ribosomal structure and biogenesis|Ribosomal protein S12	403.57	420.15	419.62	277.27	275.14	275.11	474.73	516.4	483.06
Information Storage and Processing|J: Translation, ribosomal structure and biogenesis|Ribosomal protein S7	403.6	420.72	419.62	277.27	275.14	275.11	475.51	517.64	484.17
Information Storage and Processing|J: Translation, ribosomal structure and biogenesis|Translation elongation factor EF-Tu, a GTPase	424.33	441.02	451.64	543.63	545.17	545.72	563.25	633.21	587.65
Information Storage and Processing|J: Translation, ribosomal structure and biogenesis|Ribosomal protein S10	403.6	420.72	419.57	277.27	275.14	275.11	475.51	517.64	483.83
Information Storage and Processing|J: Translation, ribosomal structure and biogenesis|Ribosomal protein S2	403.6	420.53	419.6	277.27	275.14	275.11	475.51	517.49	483.89
Information Storage and Processing|J: Translation, ribosomal structure and biogenesis|Isoleucyl-tRNA synthetase	403.22	420.73	419.14	277.29	275.15	275.12	476.04	517.73	485.12
Information Storage and Processing|J: Translation, ribosomal structure and biogenesis|Asp-tRNAAsn/Glu-tRNAGln amidotransferase B subunit	259.27	269.72	288.01	275.84	274.88	274.61	409.5	441.56	434.71
Information Storage and Processing|J: Translation, ribosomal structure and biogenesis|Phenylalanyl-tRNA synthetase beta subunit	403.56	420.47	419.5	277.25	275.13	275.09	474.92	517.46	483.29
Information Storage and Processing|J: Translation, ribosomal structure and biogenesis|tRNA-binding EMAP/Myf domain	185.86	227.8	211.4	8.38	3.41	3.59	215.76	175.71	209.03
Information Storage and Processing|J: Translation, ribosomal structure and biogenesis|Ribosomal protein L11	405.41	422.87	421.22	277.37	275.22	275.12	475.31	518.25	483.12
Information Storage and Processing|J: Translation, ribosomal structure and biogenesis|Ribosomal protein L1	403.6	420.72	419.62	277.27	275.14	275.11	475.48	517.62	483.97
Information Storage and Processing|J: Translation, ribosomal structure and biogenesis|Ribosomal protein L3	403.6	420.72	419.62	277.27	275.14	275.11	475.51	517.62	484.17
Information Storage and Processing|J: Translation, ribosomal structure and biogenesis|Ribosomal protein L4	403.6	420.53	419.57	277.27	275.14	275.11	475.5	517.64	483.89
Information Storage and Processing|J: Translation, ribosomal structure and biogenesis|Ribosomal protein L23	403.6	420.72	419.57	277.27	275.14	275.11	475.51	517.61	484.17
Information Storage and Processing|J: Translation, ribosomal structure and biogenesis|Ribosomal protein L2	403.6	420.72	419.62	277.27	275.14	275.11	475.48	517.62	484.17
Information Storage and Processing|J: Translation, ribosomal structure and biogenesis|Ribosomal protein L22	403.6	420.72	419.57	277.27	275.14	275.11	475.01	516.75	483.32
Information Storage and Processing|J: Translation, ribosomal structure and biogenesis|Ribosomal protein S3	403.6	420.72	419.62	277.27	275.14	275.11	475.48	517.62	484.17
Information Storage and Processing|J: Translation, ribosomal structure and biogenesis|Ribosomal protein L14	403.6	420.72	419.62	277.27	275.14	275.11	475.05	516.75	483.32
Information Storage and Processing|J: Translation, ribosomal structure and biogenesis|Ribosomal protein L5	403.6	420.72	419.62	277.27	275.14	275.11	474.84	517.64	484.17
Information Storage and Processing|J: Translation, ribosomal structure and biogenesis|Ribosomal protein S8	403.6	420.72	419.62	277.27	275.14	275.11	475.51	517.64	484.17
Information Storage and Processing|J: Translation, ribosomal structure and biogenesis|Ribosomal protein L6P/L9E	403.6	420.72	419.57	277.27	275.14	275.11	475.51	517.64	483.78
Information Storage and Processing|J: Translation, ribosomal structure and biogenesis|Ribosomal protein S5	403.57	420.72	419.62	277.27	275.14	275.11	475.51	517.64	484.17
Information Storage and Processing|J: Translation, ribosomal structure and biogenesis|Ribosomal protein S13	403.6	420.72	419.62	277.27	275.14	275.11	475.02	516.77	482.98
Information Storage and Processing|J: Translation, ribosomal structure and biogenesis|Ribosomal protein S11	403.57	420.21	418.99	277.27	275.13	275.1	474.82	516.31	483.03
Information Storage and Processing|J: Translation, ribosomal structure and biogenesis|tRNA U38,U39,U40 pseudouridine synthase TruA	403.92	422.96	420.93	277.59	275.27	275.45	506.55	557.77	513.54
Information Storage and Processing|J: Translation, ribosomal structure and biogenesis|Ribosomal protein L13	403.6	420.72	419.57	277.27	275.14	275.11	475.5	517.62	484.17
Information Storage and Processing|J: Translation, ribosomal structure and biogenesis|Ribosomal protein S9	403.6	420.72	419.62	277.27	275.14	275.11	474.1	517.27	483.85
Information Storage and Processing|J: Translation, ribosomal structure and biogenesis|23S rRNA G2445 N2-methylase RlmL	310.9	278.02	194.08	268.19	269.74	271.02	258.01	285.68	211.81
Information Storage and Processing|J: Translation, ribosomal structure and biogenesis|Histidyl-tRNA synthetase	403.75	421.76	420.42	277.47	275.22	275.35	482.28	526.4	500.9
Information Storage and Processing|J: Translation, ribosomal structure and biogenesis|tRNA U55 pseudouridine synthase TruB, may also work on U342 of tmRNA	259.94	272.16	304.24	276.53	274.31	274.14	438.08	461.48	441.33
Information Storage and Processing|J: Translation, ribosomal structure and biogenesis|Methionyl-tRNA synthetase	407.91	426.02	422.67	277.54	275.33	275.15	479.58	530.07	497.51
Information Storage and Processing|J: Translation, ribosomal structure and biogenesis|16S rRNA C967 or C1407 C5-methylase, RsmB/RsmF family	605.71	582.71	581	285.75	278.51	278.54	727.8	750.28	707.21
Information Storage and Processing|J: Translation, ribosomal structure and biogenesis|Asp-tRNAAsn/Glu-tRNAGln amidotransferase A subunit or related amidase	1378.2	1293.37	1451.43	1388.08	1371.16	1368.61	1375.32	1255.73	1400.28
Information Storage and Processing|J: Translation, ribosomal structure and biogenesis|Tyrosyl-tRNA synthetase	544.77	554.73	533.8	277.34	275.24	275.13	510.81	523.9	488.29
Information Storage and Processing|J: Translation, ribosomal structure and biogenesis|Seryl-tRNA synthetase	403.64	421.17	419.62	277.56	275.35	275.5	513.81	530.86	492.48
Information Storage and Processing|J: Translation, ribosomal structure and biogenesis|Aspartyl-tRNA synthetase	399.38	412.85	406.53	276.94	274.8	274.8	486.39	527.72	491.43
Information Storage and Processing|J: Translation, ribosomal structure and biogenesis|Tryptophanyl-tRNA synthetase	421.3	441.83	475.13	279.4	276.37	275.58	495.98	545.49	518.01
Information Storage and Processing|J: Translation, ribosomal structure and biogenesis|Ribosomal protein S15P/S13E	403.6	420.72	419.62	277.27	275.14	275.11	475.51	517.31	484.17
Information Storage and Processing|J: Translation, ribosomal structure and biogenesis|Ribosomal protein S19	403.6	420.72	419.62	277.27	275.14	275.11	474.18	515.69	482.06
Information Storage and Processing|J: Translation, ribosomal structure and biogenesis|Ribosomal protein S17	403.6	420.72	419.62	277.27	275.14	275.11	474.35	516.75	483.32
Information Storage and Processing|J: Translation, ribosomal structure and biogenesis|Glutathione synthase/RimK-type ligase, ATP-grasp superfamily	559.69	588.22	515.35	543.8	543.59	544.25	410.94	364.08	401.67
Information Storage and Processing|J: Translation, ribosomal structure and biogenesis|Peptidyl-tRNA hydrolase	420.8	440.36	431.02	278.19	275.73	275.36	494.51	545.4	514.13
Information Storage and Processing|J: Translation, ribosomal structure and biogenesis|Ribosomal protein L16/L10AE	403.6	420.72	419.64	277.27	275.14	275.11	475.2	516.75	483.23
Information Storage and Processing|J: Translation, ribosomal structure and biogenesis|Ribosomal protein L24	403.52	420.46	419.47	277.22	275.13	275.08	472.74	513.79	480.15
Information Storage and Processing|J: Translation, ribosomal structure and biogenesis|Ribosomal protein S14	420.59	434.92	450.45	278.62	275.74	275.38	499.49	540.97	517.62
Information Storage and Processing|J: Translation, ribosomal structure and biogenesis|Ribosomal protein L15	403.6	420.7	419.61	277.27	275.14	275.11	474.02	515.64	482.21
Information Storage and Processing|J: Translation, ribosomal structure and biogenesis|Ribosomal protein L17	403.59	420.72	419.58	277.26	275.14	275.09	475.51	517.52	483.61
Information Storage and Processing|J: Translation, ribosomal structure and biogenesis|Ribosomal protein L27	403.6	420.72	419.59	277.27	275.14	275.09	475.51	517.61	483.61
Information Storage and Processing|J: Translation, ribosomal structure and biogenesis|Cysteinyl-tRNA synthetase	436.79	466.42	537.15	279.74	276.65	275.69	505.26	558.71	525.05
Information Storage and Processing|J: Translation, ribosomal structure and biogenesis|Protein chain release factor A	403.6	420.53	419.59	277.25	275.14	275.09	475.37	517.49	483.24
Information Storage and Processing|J: Translation, ribosomal structure and biogenesis|Transcriptional and/or translational regulatory protein YebC/TACO1	552.25	521.45	453.31	539.94	543.21	543.73	543.34	539.5	508.81
Information Storage and Processing|J: Translation, ribosomal structure and biogenesis|tRNA(Leu) C34 or U34 (ribose-2'-O)-methylase TrmL, contains SPOUT domain	374.04	378.81	391.41	537.68	541.51	542.34	428.2	429.54	405.58
Information Storage and Processing|J: Translation, ribosomal structure and biogenesis|tRNA G46 methylase TrmB	393.37	398.06	404.19	277.93	274.88	275.08	468.56	507.41	475.95
Information Storage and Processing|J: Translation, ribosomal structure and biogenesis|Ribosomal protein L7/L12	403.67	421.05	419.68	277.29	275.14	275.09	475.29	517.56	483.61
Information Storage and Processing|J: Translation, ribosomal structure and biogenesis|Methionyl-tRNA formyltransferase	434.49	486.76	531.5	283.27	277.51	276.94	542.24	615.79	570
Information Storage and Processing|J: Translation, ribosomal structure and biogenesis|Ribosomal protein L28	420.72	439.53	449.96	278.57	275.63	275.34	482.19	526.03	501.86
Information Storage and Processing|J: Translation, ribosomal structure and biogenesis|Ribosomal protein S16	403.6	419.39	418.68	277.27	275.14	275.07	474.93	517.48	483.78
Information Storage and Processing|J: Translation, ribosomal structure and biogenesis|Ribosomal protein L34	4.69	28.76	31.52	0.53	0.24	0.37	88.09	60.26	57.83
Information Storage and Processing|J: Translation, ribosomal structure and biogenesis|Translation elongation factor P (EF-P)/translation initiation factor 5A (eIF-5A)	407.74	433.41	435.07	278.96	275.39	275.38	492.51	533.72	497.22
Information Storage and Processing|J: Translation, ribosomal structure and biogenesis|Ribosome recycling factor	403.6	420.72	419.62	277.27	275.14	275.09	475.5	517.61	483.81
Information Storage and Processing|J: Translation, ribosomal structure and biogenesis|Ribosomal protein S18	420.29	438.19	449.83	278.42	275.39	275.2	487.26	528.82	503.62
Information Storage and Processing|J: Translation, ribosomal structure and biogenesis|Peptide deformylase	932.07	911.16	909.24	548.38	547.64	547.46	679.5	767.45	721.48
Information Storage and Processing|J: Translation, ribosomal structure and biogenesis|Ribosomal protein L10	402.67	419.5	418.96	277.27	275.14	275.11	474.84	517.64	484.17
Information Storage and Processing|J: Translation, ribosomal structure and biogenesis|L-asparaginase/archaeal Glu-tRNAGln amidotransferase subunit D	490.62	410.02	315.29	271.96	272.52	273.02	447	406.41	378.44
Information Storage and Processing|J: Translation, ribosomal structure and biogenesis|Ribosomal protein L31	426.72	457.37	475.37	279	275.94	275.54	514.58	573.63	537.19
Information Storage and Processing|J: Translation, ribosomal structure and biogenesis|Ribosomal protein L29	403.42	420.39	419.42	277.08	275.06	274.98	460.88	497.71	471.17
Information Storage and Processing|J: Translation, ribosomal structure and biogenesis|Ribosomal protein L18	403.6	420.7	419.61	277.27	275.14	275.1	474.97	516.68	483.1
Information Storage and Processing|J: Translation, ribosomal structure and biogenesis|Ribosomal protein L36	363.68	330.05	326.26	9.32	4.65	3.96	349.29	340.45	343.92
Information Storage and Processing|J: Translation, ribosomal structure and biogenesis|Ribosomal protein L21	403.6	420.72	419.62	277.27	275.14	275.09	475.51	517.46	483.69
Information Storage and Processing|J: Translation, ribosomal structure and biogenesis|Translation elongation factor EF-Ts	395.14	407.25	408.36	276.47	274.78	274.71	432.05	471.12	433.27
Information Storage and Processing|J: Translation, ribosomal structure and biogenesis|Ribosomal protein L33	426.67	448.07	457.05	279.52	276.03	275.43	521.39	577.36	536.98
Information Storage and Processing|J: Translation, ribosomal structure and biogenesis|Ribosomal protein S20	403.57	420.06	419.06	277.26	275.13	275.08	474.19	515.82	483.3
Information Storage and Processing|J: Translation, ribosomal structure and biogenesis|16S rRNA C1402 N4-methylase RsmH	403.62	420.83	419.59	277.14	275.08	275.01	486.51	529.16	490.5
Information Storage and Processing|J: Translation, ribosomal structure and biogenesis|Translation initiation factor IF-3	402.57	416.95	413.16	277.14	275.02	275	473.42	513.91	474.05
Information Storage and Processing|J: Translation, ribosomal structure and biogenesis|Ribosomal protein L35	403.41	420.65	419.5	277.2	275.1	275.06	475.73	518.62	483.14
Information Storage and Processing|J: Translation, ribosomal structure and biogenesis|Ribosomal protein L20	403.6	420.7	419.59	277.25	275.14	275.09	476.43	519.57	484.43
Information Storage and Processing|J: Translation, ribosomal structure and biogenesis|23S rRNA U2552 (ribose-2'-O)-methylase RlmE/FtsJ	213.79	202.8	166.03	272.4	271.85	272.58	249.18	211.58	233.14
Information Storage and Processing|J: Translation, ribosomal structure and biogenesis|Adenylyl- and sulfurtransferase ThiI, participates in tRNA 4-thiouridine and thiamine biosynthesis	6.44	22.5	30.16	263.79	268.69	269.11	129.92	143.13	109.78
Information Storage and Processing|J: Translation, ribosomal structure and biogenesis|16S rRNA C1402 (ribose-2'-O) methylase RsmI	705.45	650.41	583.22	279.63	276.04	276.37	545.03	625.06	553.26
Information Storage and Processing|J: Translation, ribosomal structure and biogenesis|ssRNA-specific RNase YbeY, 16S rRNA maturation enzyme	403.6	420.51	419.53	277.26	275.14	275.09	475.32	517.45	483.45
Information Storage and Processing|J: Translation, ribosomal structure and biogenesis|tRNA A37 N6-isopentenylltransferase MiaA	403.74	421.8	420.22	277.3	275.17	275.19	496.08	548.56	503.77
Information Storage and Processing|J: Translation, ribosomal structure and biogenesis|Ribosomal protein L32	396.67	411.44	394.86	276.42	275.07	275.02	470.49	508.84	483.4
Information Storage and Processing|J: Translation, ribosomal structure and biogenesis|Ribosomal protein L19	403.6	420.72	419.62	277.27	275.14	275.09	475.51	517.61	483.73
Information Storage and Processing|J: Translation, ribosomal structure and biogenesis|tRNA G37 N-methylase TrmD	403.6	420.72	419.62	277.27	275.14	275.09	475.73	517.69	483.77
Information Storage and Processing|J: Translation, ribosomal structure and biogenesis|Queuine/archaeosine tRNA-ribosyltransferase	382.14	391.11	395.37	276.48	274.42	274.86	451.05	482.83	449.94
Information Storage and Processing|J: Translation, ribosomal structure and biogenesis|Ribonuclease D	92.75	150.4	238.94	272.64	272.91	272.54	213.89	200.22	241.43
Information Storage and Processing|J: Translation, ribosomal structure and biogenesis|16S rRNA G527 N7-methylase RsmG (former glucose-inhibited division protein B)	399.56	413.37	416.17	276.77	274.6	274.78	462	499.1	472.48
Information Storage and Processing|J: Translation, ribosomal structure and biogenesis|Ribosomal protein L9	403.6	420.72	419.62	277.27	275.14	275.09	475.34	517.34	483.75
Information Storage and Processing|J: Translation, ribosomal structure and biogenesis|Ribosomal protein S6	403.6	420.72	419.62	277.27	275.14	275.09	475.51	517.61	483.81
Information Storage and Processing|J: Translation, ribosomal structure and biogenesis|Translation initiation factor IF-1	416.65	450.84	438.57	279.26	275.62	275.74	556.08	537.55	513.95
Information Storage and Processing|J: Translation, ribosomal structure and biogenesis|Glycyl-tRNA synthetase (class II)	184.31	214.63	243.26	3.99	2.9	2.05	139.1	197.67	172.06
Information Storage and Processing|J: Translation, ribosomal structure and biogenesis|Threonyl-tRNA synthetase	403.81	421.86	420.4	277.45	275.23	275.33	477.21	520.68	487.07
Information Storage and Processing|J: Translation, ribosomal structure and biogenesis|Prolyl-tRNA synthetase	402.57	424.28	352	276.95	274.89	274.9	458.32	491.78	468.1
Information Storage and Processing|J: Translation, ribosomal structure and biogenesis|tRNA U34 5-carboxymethylaminomethyl modifying enzyme MnmG/GidA	363.66	363.68	294.72	274.8	273.58	274.36	440.76	471.89	420.56
Information Storage and Processing|J: Translation, ribosomal structure and biogenesis|Ribosomal protein S18 acetylase RimI and related acetyltransferases	2207.77	2336.69	2292.17	1907.17	1910.78	1907.87	1970.19	1974.54	1946.54
Information Storage and Processing|J: Translation, ribosomal structure and biogenesis|Translation elongation factor EF-G, a GTPase	625.51	688.32	620.9	285.86	279.37	278.48	792.72	914.58	815.82
Information Storage and Processing|J: Translation, ribosomal structure and biogenesis|Translation elongation factor EF-4, membrane-bound GTPase	403.63	420.7	419.64	277.27	275.14	275.09	475.5	517.85	483.82
Information Storage and Processing|J: Translation, ribosomal structure and biogenesis|tRNA U34 2-thiouridine synthase MnmA/TrmU, contains the PP-loop ATPase domain	403.81	421.41	419.97	277.43	275.23	275.31	502.77	557.28	506.67
Information Storage and Processing|J: Translation, ribosomal structure and biogenesis|tRNA U34 5-carboxymethylaminomethyl modifying GTPase MnmE/TrmE	363.83	363.86	294.78	274.87	273.68	274.39	429.23	458.71	413.5
Information Storage and Processing|J: Translation, ribosomal structure and biogenesis|Leucyl-tRNA synthetase	402.8	416.1	412.21	277.11	274.86	275.06	469.51	505.74	474.33
Information Storage and Processing|J: Translation, ribosomal structure and biogenesis|Ribosomal protein S4 or related protein	407.78	427.23	428.21	277.58	275.36	275.15	482.66	527.49	488.36
Information Storage and Processing|J: Translation, ribosomal structure and biogenesis|Valyl-tRNA synthetase	410.94	427.85	423.69	277.47	275.37	274.98	477.15	524.57	492.66
Information Storage and Processing|J: Translation, ribosomal structure and biogenesis|Translation initiation factor IF-2, a GTPase	403.6	420.72	419.56	277.27	275.14	275.11	475.51	517.62	484.17
Information Storage and Processing|J: Translation, ribosomal structure and biogenesis|tRNA A37 threonylcarbamoyltransferase TsaD	403.6	420.84	419.71	277.31	275.19	275.15	505.73	568.87	516.27
Information Storage and Processing|J: Translation, ribosomal structure and biogenesis|Ribosomal protein S1	399.16	409.36	418.09	276.03	274.47	274.49	398.36	413.81	387.91
Information Storage and Processing|J: Translation, ribosomal structure and biogenesis|Pseudouridylate synthase, 23S rRNA- or tRNA-specific	1439.3	1358	1228.42	1088.43	1090.01	1091.55	1465.47	1450.88	1341.44
Information Storage and Processing|J: Translation, ribosomal structure and biogenesis|tRNA C32,U32 (ribose-2'-O)-methylase TrmJ or a related methyltransferase	214.44	208.55	187.55	272.6	271.89	272.59	252.98	212.67	236.52
Information Storage and Processing|J: Translation, ribosomal structure and biogenesis|tRNA G18 (ribose-2'-O)-methylase SpoU	1027.8	1035.23	1112.39	294.95	283.8	282.21	1009.52	1141.62	1080.91
Information Storage and Processing|J: Translation, ribosomal structure and biogenesis|tRNA(Glu) U13 pseudouridine synthase TruD	11.15	33.02	30.52	264.49	268.62	268.98	51.76	31.31	38.41
Information Storage and Processing|J: Translation, ribosomal structure and biogenesis|tRNA(Arg) A34 adenosine deaminase TadA	777.25	717.52	688.33	289.04	279.44	278.62	726.44	702.37	712.82
Information Storage and Processing|J: Translation, ribosomal structure and biogenesis|RNase P protein component	241.25	241.31	210.63	274.12	274.08	274.31	409.21	426.65	411.53
Information Storage and Processing|J: Translation, ribosomal structure and biogenesis|mRNA degradation ribonuclease J1/J2	89.39	136.66	225.26	11.32	5.97	5.02	353.33	425.1	410.09
Information Storage and Processing|J: Translation, ribosomal structure and biogenesis|7-cyano-7-deazaguanine synthase (queuosine biosynthesis)	202.09	201.57	178.05	273.9	272.67	272.98	308.91	284.27	274.57
Information Storage and Processing|J: Translation, ribosomal structure and biogenesis|tRNA nucleotidyltransferase/poly(A) polymerase	576.36	559.76	509.85	544.02	544.05	544.71	605.77	620.13	566.32
Information Storage and Processing|J: Translation, ribosomal structure and biogenesis|tRNA A37 methylthiotransferase MiaB	945.28	997.18	886.5	557.05	552.01	552.78	1009.82	1142.13	1046.63
Information Storage and Processing|J: Translation, ribosomal structure and biogenesis|Regulator of RNase E activity RraA	581.6	510.89	528.47	553.61	545.87	546.29	475.06	394.55	437.15
Information Storage and Processing|J: Translation, ribosomal structure and biogenesis|Ribonuclease PH	259.04	248.01	300.66	276.21	274.1	273.63	332.49	373.23	365.51
Information Storage and Processing|J: Translation, ribosomal structure and biogenesis|Asp-tRNAAsn/Glu-tRNAGln amidotransferase C subunit	259.27	269.82	288.11	275.82	274.88	274.58	408.02	439.56	433.95
Information Storage and Processing|J: Translation, ribosomal structure and biogenesis|Wyosine [tRNA(Phe)-imidazoG37] synthetase, radical SAM superfamily	0.36	0.4	0.12	0.17	0.05	0.29	21.63	31.78	17.71
Information Storage and Processing|J: Translation, ribosomal structure and biogenesis|16S rRNA G966 N2-methylase RsmD	403.45	420.56	419.45	277.22	275.1	275.05	474.38	515.49	482.64
Information Storage and Processing|J: Translation, ribosomal structure and biogenesis|Glycyl-tRNA synthetase, beta subunit	222.72	207.17	177.33	273.33	272.25	273.04	335.95	323.72	319.07
Information Storage and Processing|J: Translation, ribosomal structure and biogenesis|Glycyl-tRNA synthetase, alpha subunit	218.69	204.92	175.87	273.05	272.14	272.9	333.34	312.31	308.27
Information Storage and Processing|J: Translation, ribosomal structure and biogenesis|Ribosome maturation factor RimP	397.44	409.51	404.95	276.6	274.55	274.52	463.34	501.19	464.61
Information Storage and Processing|J: Translation, ribosomal structure and biogenesis|NADPH-dependent 7-cyano-7-deazaguanine reductase QueF, C-terminal domain, T-fold superfamily	53.8	83.2	94.52	7.35	3.94	3.74	218.12	253.64	259.44
Information Storage and Processing|J: Translation, ribosomal structure and biogenesis|Ribosomal silencing factor RsfS, regulates association of 30S and 50S subunits	403.4	419.73	419.22	277.23	275.08	274.94	465.85	499.7	473.82
Information Storage and Processing|J: Translation, ribosomal structure and biogenesis|tRNA A37 threonylcarbamoyladenosine biosynthesis protein TsaE	364.78	368.63	350.2	272.36	272.68	272.48	378.5	433.12	370.28
Information Storage and Processing|J: Translation, ribosomal structure and biogenesis|Ribosomal 30S subunit maturation factor RimM, required for 16S rRNA processing	402.89	418.81	419.05	276.84	274.71	274.75	469.51	508.12	475.61
Information Storage and Processing|J: Translation, ribosomal structure and biogenesis|S-adenosylmethionine:tRNA-ribosyltransferase-isomerase (queuine synthetase)	378.34	392.46	321.77	276.04	274.71	274.99	463.08	510.16	457.8
Information Storage and Processing|J: Translation, ribosomal structure and biogenesis|Adenine C2-methylase RlmN of 23S rRNA A2503 and tRNA A37	404.84	417.69	414.8	278.23	275.54	275.52	501.13	524.48	492.28
Information Storage and Processing|J: Translation, ribosomal structure and biogenesis|Ribosomal protein S21	217.59	230.16	182.25	272.72	272.12	272.96	315.88	322.77	290.1
Information Storage and Processing|J: Translation, ribosomal structure and biogenesis|Ribosome-binding factor A	404.15	421.18	420.4	277.25	275.12	275.06	475.24	516.27	483.23
Information Storage and Processing|J: Translation, ribosomal structure and biogenesis|tRNA G10 N-methylase Trm11	0.22	1.03	0.76	0.06	0.05	0.11	0.82	1.42	2.16
Information Storage and Processing|J: Translation, ribosomal structure and biogenesis|23S rRNA G2069 N7-methylase RlmK or C1962 C5-methylase RlmI	213.85	206.43	130.82	796.02	807.73	809.73	334.91	328.2	296.6
Information Storage and Processing|J: Translation, ribosomal structure and biogenesis|Translation initiation factor 2, alpha subunit (eIF-2alpha)	0	0	0	0	0	0.02	0	0.03	0.36
Information Storage and Processing|J: Translation, ribosomal structure and biogenesis|rRNA processing protein Krr1/Pno1, contains KH domain	0	0	0	0	0	0.02	0	0.03	0.36
Information Storage and Processing|J: Translation, ribosomal structure and biogenesis|Exosome complex RNA-binding protein Csl4, contains S1 and Zn-ribbon domains	0	0	0	0	0	0.02	0	0.03	0.36
Information Storage and Processing|J: Translation, ribosomal structure and biogenesis|Exosome complex RNA-binding protein Rrp4, contains S1 and KH domains	0	0	0	0	0	0.02	0	0.03	0.36
Information Storage and Processing|J: Translation, ribosomal structure and biogenesis|Archaeal Cys-tRNA synthase (O-phospho-L-seryl-tRNA:Cys-tRNA synthase)	0	0	0	0	0	0	0	0	0
Information Storage and Processing|J: Translation, ribosomal structure and biogenesis|GTPase Era, involved in 16S rRNA processing	402.49	418.15	419.13	276.82	274.73	274.74	466.92	507.1	470.77
Information Storage and Processing|J: Translation, ribosomal structure and biogenesis|Ribosome biogenesis GTPase A	162.49	110.93	73.94	2.8	1.2	1.28	252.58	266.84	208.66
Information Storage and Processing|J: Translation, ribosomal structure and biogenesis|Putative ribosome biogenesis GTPase RsgA	369.77	374.92	348.9	272.03	272.97	272.44	354	419.06	326.82
Information Storage and Processing|J: Translation, ribosomal structure and biogenesis|Ribosome-interacting GTPase 1	0.03	0.05	0.01	0	0	0.02	0.04	0.19	0.38
Information Storage and Processing|J: Translation, ribosomal structure and biogenesis|tRNA A37 threonylcarbamoyladenosine dehydratase	312.27	276.02	188.98	267.54	269.62	270.45	257.65	277	206.35
Information Storage and Processing|J: Translation, ribosomal structure and biogenesis|Translation initiation factor 2B subunit, eIF-2B alpha/beta/delta family	0	0	0.03	0.01	0	0.02	0.1	0.39	1.06
Information Storage and Processing|J: Translation, ribosomal structure and biogenesis|Polyribonucleotide nucleotidyltransferase (polynucleotide phosphorylase)	403.61	420.54	419.37	277.22	275.08	275.06	470.65	509.22	476.26
Information Storage and Processing|J: Translation, ribosomal structure and biogenesis|Protein chain release factor B	546.42	557.19	528.25	277.35	275.23	275.12	502.71	539.9	504.74
Information Storage and Processing|J: Translation, ribosomal structure and biogenesis|16S rRNA U516 pseudouridylate synthase RsuA and related 23S rRNA U2605, pseudouridylate synthases	1045.03	942.62	794.17	1076.4	1083.06	1084.55	995.47	935.1	832.95
Information Storage and Processing|J: Translation, ribosomal structure and biogenesis|Ribosomal 50S subunit-recycling heat shock protein, contains S4 domain	382.07	376.66	396.89	275.46	273.66	274.04	408.68	440.57	395.8
Information Storage and Processing|J: Translation, ribosomal structure and biogenesis|Predicted rRNA methylase YqxC, contains S4 and FtsJ domains	89.88	135.8	220.12	10.48	5.33	4.38	311.49	360.56	355.56
Information Storage and Processing|J: Translation, ribosomal structure and biogenesis|Lysyl-tRNA synthetase (class II)	374.89	374.2	377.41	272.77	272.63	272.43	366.31	416.45	337.18
Information Storage and Processing|J: Translation, ribosomal structure and biogenesis|Folate-dependent tRNA-U54 methylase TrmFO/GidA	46.11	66.24	88.06	7.1	3.41	3.48	210.74	237.5	251.71
Information Storage and Processing|J: Translation, ribosomal structure and biogenesis|NDP-sugar pyrophosphorylase, includes eIF-2Bgamma, eIF-2Bepsilon, and LPS biosynthesis proteins	48.65	70.85	64.23	4.81	2.71	2.11	61.13	81.25	121.25
Information Storage and Processing|J: Translation, ribosomal structure and biogenesis|tRNA A37 threonylcarbamoyladenosine modification protein TsaB	403.53	420.4	419.36	276.99	275.02	274.9	472.2	513.16	478.22
Information Storage and Processing|J: Translation, ribosomal structure and biogenesis|Ribonuclease BN, tRNA processing enzyme	379.35	382.09	385.85	11.95	7.03	5.63	289.87	395.39	342.2
Information Storage and Processing|J: Translation, ribosomal structure and biogenesis|RNA processing exonuclease, beta-lactamase fold, Cft2 family	368.29	368.66	305.31	275.79	273.36	273.45	362.92	289.8	285.89
Information Storage and Processing|J: Translation, ribosomal structure and biogenesis|Translation initiation factor RLI1, contains Fe-S and AAA+ ATPase domains	0	0	0	0	0	0.02	0	0.03	0.36
Information Storage and Processing|J: Translation, ribosomal structure and biogenesis|tRNA U54 and U55 pseudouridine synthase Pus10	0	0	0	0	0	0.02	0	0.03	0.36
Information Storage and Processing|J: Translation, ribosomal structure and biogenesis|Predicted component of the ribosome quality control (RQC) complex, YloA/Tae2 family, contains fibronectin-binding (FbpA) and DUF814 domains	1.71	6.82	5.49	1.32	0.57	0.65	123.18	170.48	123.53
Information Storage and Processing|J: Translation, ribosomal structure and biogenesis|Exosome subunit, RNA binding protein with dsRBD fold	0	0	0	0	0	0.02	0	0.03	0.36
Information Storage and Processing|J: Translation, ribosomal structure and biogenesis|Polynucleotide 5'-kinase, involved in rRNA processing	0	0	0	0.04	0.03	0.05	0	0.32	0.34
Information Storage and Processing|J: Translation, ribosomal structure and biogenesis|Ribosomal protein L7Ae or related RNA K-turn-binding protein	1.74	8.08	7.15	1.83	0.73	0.73	113.88	154.11	121.09
Information Storage and Processing|J: Translation, ribosomal structure and biogenesis|RNase P/RNase MRP subunit POP5	0	0	0	0	0	0.02	0	0	0.36
Information Storage and Processing|J: Translation, ribosomal structure and biogenesis|tRNA-guanine transglycosylase, archaeosine-15-forming	0	0	0	0	0	0.02	0	0.03	0.21
Information Storage and Processing|J: Translation, ribosomal structure and biogenesis|Rbosome biogenesis protein Nip4, contains PUA domain	0	0	0	0	0	0	0	0.03	0
Information Storage and Processing|J: Translation, ribosomal structure and biogenesis|Ribosomal protein S17E	0	0	0	0	0	0.02	0	0.03	0.36
Information Storage and Processing|J: Translation, ribosomal structure and biogenesis|Lysyl-tRNA synthetase, class I	43.25	62.86	73.11	5.43	2.59	2.68	117.76	112.96	150.56
Information Storage and Processing|J: Translation, ribosomal structure and biogenesis|16S rRNA U1498 N3-methylase RsmE	404.07	430.89	423.43	540.05	543.36	543.88	498.74	522.53	494.1
Information Storage and Processing|J: Translation, ribosomal structure and biogenesis|rRNA-processing protein FCF1	0	0	0	0	0	0.02	0	0.03	0.36
Information Storage and Processing|J: Translation, ribosomal structure and biogenesis|HD superfamily phosphodieaserase, includes HD domain of RNase Y	307.25	338.4	257.03	265.99	271.29	271.8	247.34	336.63	274.84
Information Storage and Processing|J: Translation, ribosomal structure and biogenesis|Argonaute homolog, implicated in RNA metabolism and viral defense	0	0	0	0	0	0	0	0	0
Information Storage and Processing|J: Translation, ribosomal structure and biogenesis|rRNA maturation endonuclease Nob1	0	0	0	0	0	0.02	0	0.03	0.36
Information Storage and Processing|J: Translation, ribosomal structure and biogenesis|tRNA(Met) C34 N-acetyltransferase TmcA	6.12	14.65	24.58	0.11	0.08	0.03	13.45	6.28	5.99
Information Storage and Processing|J: Translation, ribosomal structure and biogenesis|Ribosomal protein S4E	0	0	0	0	0	0.02	0	0.03	0.36
Information Storage and Processing|J: Translation, ribosomal structure and biogenesis|D-Tyr-tRNAtyr deacylase	352.07	343.32	302.85	270.67	271.77	271.94	331.2	358.75	311.92
Information Storage and Processing|J: Translation, ribosomal structure and biogenesis|RNA processing factor Prp31, contains Nop domain	0	0	0	0	0	0.02	0	0.03	0.36
Information Storage and Processing|J: Translation, ribosomal structure and biogenesis|NMD protein affecting ribosome stability and mRNA decay	0	0	0	0	0	0.02	0	0	0.16
Information Storage and Processing|J: Translation, ribosomal structure and biogenesis|Ribosome maturation protein Sdo1	0	0	0	0	0	0.02	0	0.03	0.36
Information Storage and Processing|J: Translation, ribosomal structure and biogenesis|Peptide chain release factor 1 (eRF1)	0.08	0.28	0.09	0.01	0	0.02	0.43	0.89	1.95
Information Storage and Processing|J: Translation, ribosomal structure and biogenesis|2'-5' RNA ligase	245.04	303.21	347.5	15.27	7.53	5.93	294.26	334.89	363.54
Information Storage and Processing|J: Translation, ribosomal structure and biogenesis|Ribonuclease G or E	574.27	553.37	508.41	543.3	544.05	544.55	534.88	530.67	484.19
Information Storage and Processing|J: Translation, ribosomal structure and biogenesis|RNA-binding protein YhbY	172.46	145.44	89.54	267.41	269.41	270.08	239.8	248.9	189.44
Information Storage and Processing|J: Translation, ribosomal structure and biogenesis|Stalled ribosome rescue protein Dom34, pelota family	0	0	0	0	0	0.02	0	0.03	0.36
Information Storage and Processing|J: Translation, ribosomal structure and biogenesis|Ribosome-associated translation inhibitor RaiA	408.12	433.74	453.14	277.81	275.38	275.2	491.82	522.12	489.63
Information Storage and Processing|J: Translation, ribosomal structure and biogenesis|Ribosomal protein L40E	0	0	0	0	0	0.02	0	0.03	0.36
Information Storage and Processing|J: Translation, ribosomal structure and biogenesis|tRNA(Ile2) C34 agmatinyltransferase TiaS	0	0	0	0	0	0.02	0	0.03	0.52
Information Storage and Processing|J: Translation, ribosomal structure and biogenesis|23S rRNA pseudoU1915 N3-methylase RlmH	363.04	359.81	345.17	274.85	273.73	274.49	428.17	460.7	418.17
Information Storage and Processing|J: Translation, ribosomal structure and biogenesis|RNase P/RNase MRP subunit p29	0	0	0	0	0	0.02	0	0.03	0.36
Information Storage and Processing|J: Translation, ribosomal structure and biogenesis|tRNA(Phe) wybutosine-synthesizing methylase Tyw3	0	0	0	0	0	0	0	0	0.21
Information Storage and Processing|J: Translation, ribosomal structure and biogenesis|Epoxyqueuosine reductase QueG (queuosine biosynthesis)	365.42	366.65	295.95	274.22	273.08	273.83	330.24	314.61	327.96
Information Storage and Processing|J: Translation, ribosomal structure and biogenesis|Translation initiation factor 2, beta subunit (eIF-2beta)/eIF-5 N-terminal domain	0	0	0	0	0	0.02	0	0.03	0.36
Information Storage and Processing|J: Translation, ribosomal structure and biogenesis|RNase P/RNase MRP subunit p30	0	0	0	0	0	0.02	0	0	0.36
Information Storage and Processing|J: Translation, ribosomal structure and biogenesis|tRNA threonylcarbamoyladenosine modification (KEOPS) complex, Cgi121 subunit	0	0	0	0	0	0	0	0	0
Information Storage and Processing|J: Translation, ribosomal structure and biogenesis|Ribosomal protein L44E	0	0	0	0	0	0.02	0	0.03	0.36
Information Storage and Processing|J: Translation, ribosomal structure and biogenesis|Ribosomal protein L15E	0	0	0	0	0	0.02	0	0.03	0.36
Information Storage and Processing|J: Translation, ribosomal structure and biogenesis|HrpA-like RNA helicase	271.57	293.43	393.25	539.13	541.85	541.9	320.03	285.61	298.51
Information Storage and Processing|J: Translation, ribosomal structure and biogenesis|D-tyrosyl-tRNA(Tyr) deacylase	0	0	0	0	0	0.02	0	0.03	0.21
Information Storage and Processing|J: Translation, ribosomal structure and biogenesis|5S rRNA maturation endonuclease (Ribonuclease M5), contains TOPRIM domain	1.79	8.38	7.19	1.76	0.71	0.63	102.62	143.01	110.59
Information Storage and Processing|J: Translation, ribosomal structure and biogenesis|Protein N-acetyltransferase, RimJ/RimL family	2622.82	2661.84	2823.59	1907.28	1912.63	1911.12	2163.3	2139.64	2176.24
Information Storage and Processing|J: Translation, ribosomal structure and biogenesis|tRNA splicing endonuclease	0	0	0	0	0	0.02	0	0.06	0.36
Information Storage and Processing|J: Translation, ribosomal structure and biogenesis|RNA-splicing ligase RtcB, repairs tRNA damage	329.9	331.14	303.79	4.38	2.52	1.58	118.91	124.46	127.56
Information Storage and Processing|J: Translation, ribosomal structure and biogenesis|Ribosomal protein L32E	0	0	0	0	0	0.02	0	0.03	0.36
Information Storage and Processing|J: Translation, ribosomal structure and biogenesis|tRNA (Thr-GGU) A37 N-methylase	24.47	81.46	98.65	266.3	269.8	270.12	106.11	95.4	105.54
Information Storage and Processing|J: Translation, ribosomal structure and biogenesis|Ribosomal protein L18E	0	0	0	0	0	0.02	0	0.03	0.36
Information Storage and Processing|J: Translation, ribosomal structure and biogenesis|RNA polymerase-binding transcription factor DksA	424.07	488.22	380.48	539.55	543.23	543.75	426.84	388.97	391.52
Information Storage and Processing|J: Translation, ribosomal structure and biogenesis|Diphthamide synthase subunit DPH2	0	0	0	0	0	0.02	0	0.03	0.36
Information Storage and Processing|J: Translation, ribosomal structure and biogenesis|tRNA nucleotidyltransferase (CCA-adding enzyme)	0	0	0	0	0	0.02	0	0.03	0.36
Information Storage and Processing|J: Translation, ribosomal structure and biogenesis|rRNA pseudouridine-1189 N-methylase Emg1, Nep1/Mra1 family	0	0	0	0	0	0.02	0	0.03	0.21
Information Storage and Processing|J: Translation, ribosomal structure and biogenesis|Diphthamide biosynthesis methyltransferase	0	0	0	0	0	0.02	0	0.03	0.36
Information Storage and Processing|J: Translation, ribosomal structure and biogenesis|Archaeal ribosome-binding protein aMBF1, putative translation factor, contains Zn-ribbon and HTH domains	0	0	0	0	0	0.02	0	0.03	0.36
Information Storage and Processing|J: Translation, ribosomal structure and biogenesis|tRNA(Ser,Leu) C12 N-acetylase TAN1, contains THUMP domain	0	0	0	0	0	0.02	0	0.03	0.21
Information Storage and Processing|J: Translation, ribosomal structure and biogenesis|Ribosomal protein L25 (general stress protein Ctc)	403.41	420.92	417.91	277.14	275.06	275.02	381.72	400.58	402.09
Information Storage and Processing|J: Translation, ribosomal structure and biogenesis|Ribosomal protein L30/L7E	402.91	419.08	419.02	276.93	274.95	274.89	467.91	508.07	476.73
Information Storage and Processing|J: Translation, ribosomal structure and biogenesis|RNA:NAD 2'-phosphotransferase, TPT1/KptA family	156.73	152.01	119.59	1.17	1.11	0.39	31.8	39.98	39.4
Information Storage and Processing|J: Translation, ribosomal structure and biogenesis|tRNA G26 N,N-dimethylase Trm1	0	0	0	0	0	0.02	0.09	0.21	0.55
Information Storage and Processing|J: Translation, ribosomal structure and biogenesis|Fibrillarin-like rRNA methylase	0	0	0	0	0	0.02	0	0.03	0.36
Information Storage and Processing|J: Translation, ribosomal structure and biogenesis|Ribosomal protein S3AE	0	0	0	0	0	0.02	0	0.03	0.36
Information Storage and Processing|J: Translation, ribosomal structure and biogenesis|Deoxyhypusine synthase	149.37	156.01	125.4	1.11	1.19	1.15	51.02	59.57	66.19
Information Storage and Processing|J: Translation, ribosomal structure and biogenesis|tRNA pseudouridine-54 N-methylase	0.92	0.42	0.46	0.01	0	0	0.08	0.02	0.38
Information Storage and Processing|J: Translation, ribosomal structure and biogenesis|Ribosomal protein L30E	0	0	0	0	0	0.02	0	0.03	0.36
Information Storage and Processing|J: Translation, ribosomal structure and biogenesis|Seryl-tRNA(Sec) selenium transferase	47.51	90.91	105.62	4.57	2.13	1.9	134.21	121.52	154.32
Information Storage and Processing|J: Translation, ribosomal structure and biogenesis|23S rRNA maturation mini-RNase III	1.14	5.11	4.84	1.19	0.52	0.58	112.32	157.94	111.34
Information Storage and Processing|J: Translation, ribosomal structure and biogenesis|Ribosomal protein S12 methylthiotransferase accessory factor YcaO	30.31	53.01	49.6	2.77	1.76	1.42	115.57	74.62	78.84
Information Storage and Processing|J: Translation, ribosomal structure and biogenesis|Translation initiation factor 6 (eIF-6)	0	0	0	0	0	0.02	0	0.03	0.36
Information Storage and Processing|J: Translation, ribosomal structure and biogenesis|Ribosomal protein L37AE/L43A	0	0	0	0	0	0.02	0	0	0.36
Information Storage and Processing|J: Translation, ribosomal structure and biogenesis|Ribosomal protein S27AE	0	0	0	0	0	0.02	0	0.03	0.36
Information Storage and Processing|J: Translation, ribosomal structure and biogenesis|MraZ, DNA-binding transcriptional regulator and inhibitor of RsmH methyltransferase activity	391.32	401.28	384.9	274.36	273.57	273.22	381.77	397.15	376.51
Information Storage and Processing|J: Translation, ribosomal structure and biogenesis|Ribosomal protein S24E	0	0	0	0	0	0.02	0	0.03	0.36
Information Storage and Processing|J: Translation, ribosomal structure and biogenesis|Ribosomal protein S8E	0	0	0	0	0	0.02	0	0.03	0.36
Information Storage and Processing|J: Translation, ribosomal structure and biogenesis|Predicted ribosome-associated RNA-binding protein Tma20, contains PUA domain	0	0	0	0	0	0.02	0	0.03	0.36
Information Storage and Processing|J: Translation, ribosomal structure and biogenesis|RNase P subunit RPR2	0	0	0	0	0	0.02	0	0.03	0.16
Information Storage and Processing|J: Translation, ribosomal structure and biogenesis|O-phosphoseryl-tRNA(Cys) synthetase	0	0	0	0	0	0	0	0	0
Information Storage and Processing|J: Translation, ribosomal structure and biogenesis|Ribosome biogenesis protein Tsr3 (rRNA maturation)	0.12	0.49	0.18	0.2	0.07	0.12	0.88	1.86	1.78
Information Storage and Processing|J: Translation, ribosomal structure and biogenesis|Ribosomal protein S27E	0	0	0	0	0	0.02	0	0.03	0.36
Information Storage and Processing|J: Translation, ribosomal structure and biogenesis|Ribosomal protein S28E/S33	0	0	0	0	0	0.02	0	0.03	0.36
Information Storage and Processing|J: Translation, ribosomal structure and biogenesis|Ribosomal protein L12E/L44/L45/RPP1/RPP2	0	0	0	0	0	0.02	0	0.03	0.36
Information Storage and Processing|J: Translation, ribosomal structure and biogenesis|Ribosomal protein L24E	0	0	0	0	0	0.02	0	0.03	0.36
Information Storage and Processing|J: Translation, ribosomal structure and biogenesis|Translation elongation factor EF-1beta	0	0	0	0	0	0.02	0	0.03	0.36
Information Storage and Processing|J: Translation, ribosomal structure and biogenesis|Ribosomal protein L31E	0	0	0	0	0	0.02	0	0.03	0.36
Information Storage and Processing|J: Translation, ribosomal structure and biogenesis|Diphthamide synthase (EF-2-diphthine--ammonia ligase)	145.56	142.93	140.96	0.75	0.95	0.86	15.59	24.4	32.74
Information Storage and Processing|J: Translation, ribosomal structure and biogenesis|O-acetyl-ADP-ribose deacetylase (regulator of RNase III), contains Macro domain	200.2	253.06	269.45	7.92	3.49	2.37	194.19	253.16	224.32
Information Storage and Processing|J: Translation, ribosomal structure and biogenesis|Predicted subunit of tRNA(5-methylaminomethyl-2-thiouridylate) methyltransferase, contains the PP-loop ATPase domain	0	0	0	0	0	0	0	0	0.16
Information Storage and Processing|J: Translation, ribosomal structure and biogenesis|Exosome complex RNA-binding protein Rrp42, RNase PH superfamily	0	0	0	0	0	0.02	0	0.03	0.36
Information Storage and Processing|J: Translation, ribosomal structure and biogenesis|Ribosomal protein S6E (S10)	0	0	0	0	0	0.02	0	0.03	0.36
Information Storage and Processing|J: Translation, ribosomal structure and biogenesis|Ribosomal protein L37E	0	0	0	0	0	0.02	0	0.03	0.36
Information Storage and Processing|J: Translation, ribosomal structure and biogenesis|rRNA maturation protein Rpf1, contains Brix/IMP4 (anticodon-binding) domain	0	0	0	0	0	0	0	0	0
Information Storage and Processing|J: Translation, ribosomal structure and biogenesis|Ribosomal protein L21E	0	0	0	0	0	0.02	0	0.03	0.36
Information Storage and Processing|J: Translation, ribosomal structure and biogenesis|Ribosomal protein L19E	0	0	0	0	0	0.02	0	0.03	0.36
Information Storage and Processing|J: Translation, ribosomal structure and biogenesis|Ribosomal protein L20A (L18A)	0	0	0	0	0	0.02	0	0	0.36
Information Storage and Processing|J: Translation, ribosomal structure and biogenesis|Ribosomal protein L14E/L6E/L27E	0.01	0.19	0.04	0	0	0	0.05	0.32	0
Information Storage and Processing|J: Translation, ribosomal structure and biogenesis|Ribosomal protein L39E	0	0	0	0	0	0.02	0	0.03	0.36
Information Storage and Processing|J: Translation, ribosomal structure and biogenesis|Ribosomal protein L34E	0	0	0	0	0	0	0	0	0.36
Information Storage and Processing|J: Translation, ribosomal structure and biogenesis|Ribosomal protein S19E (S16A)	0	0	0	0	0	0.02	0	0.03	0.36
Information Storage and Processing|J: Translation, ribosomal structure and biogenesis|rRNA maturation protein Nop10, contains Zn-ribbon domain	0	0	0	0	0	0.02	0	0.03	0.36
Information Storage and Processing|J: Translation, ribosomal structure and biogenesis|50S ribosomal subunit-associated GTPase HflX	405.57	422.77	421.95	277.75	275.3	275.24	447.84	490.61	465.6
Information Storage and Processing|J: Translation, ribosomal structure and biogenesis|Ribosomal protein L11 methylase PrmA	363.66	359.04	290.37	274.51	273.46	274.3	423.96	450.43	409.56
Information Storage and Processing|J: Translation, ribosomal structure and biogenesis|tRNA/tmRNA/rRNA uracil-C5-methylase, TrmA/RlmC/RlmD family	411.28	445.26	542.03	541.33	543.86	544.43	628.47	669.83	599.94
Information Storage and Processing|J: Translation, ribosomal structure and biogenesis|Elongation factor P--beta-lysine ligase (EF-P beta-lysylation pathway)	30.83	70.45	88.24	6.36	2.35	2.13	58.66	72.05	80.73
Information Storage and Processing|J: Translation, ribosomal structure and biogenesis|tRNA A22 N-methylase	4.16	15.26	6.09	263.23	268.49	269.08	112.38	152.92	112.12
Information Storage and Processing|J: Translation, ribosomal structure and biogenesis|Oligoribonuclease NrnB or cAMP/cGMP phosphodiesterase, DHH superfamily	157.54	102.38	48.3	0.34	0.29	0.25	51.81	21.72	29.26
Information Storage and Processing|J: Translation, ribosomal structure and biogenesis|Trm5-related predicted tRNA methylase	0	0	0	0	0	0	0	0	0.21
Information Storage and Processing|J: Translation, ribosomal structure and biogenesis|Ribosome-associated protein YbcJ, S4-like RNA binding protein	25.21	34.55	118.89	5.5	1.9	1.73	194.8	254.29	201.74
Information Storage and Processing|J: Translation, ribosomal structure and biogenesis|Archaeal Glu-tRNAGln amidotransferase subunit E, contains GAD domain	0.04	0	0	0	0	0.02	0.25	1.4	0.44
Information Storage and Processing|J: Translation, ribosomal structure and biogenesis|tRNA A58 N-methylase Trm61	37.71	53.15	122.87	2.29	1.48	0.58	41.06	55.16	52.74
Information Storage and Processing|J: Translation, ribosomal structure and biogenesis|tRNA G37 N-methylase Trm5	0	0	0	0	0	0.03	0	0.03	0.73
Information Storage and Processing|J: Translation, ribosomal structure and biogenesis|tRNA 2-selenouridine synthase SelU, contains rhodanese domain	17.03	50.35	48.11	265.19	269.28	270.03	103.59	81.92	64.15
Information Storage and Processing|J: Translation, ribosomal structure and biogenesis|Cys-tRNA(Pro) deacylase, prolyl-tRNA editing enzyme YbaK/EbsC	469.29	438.05	491.64	282.12	276.79	275.44	566.81	569.05	557.2
Information Storage and Processing|J: Translation, ribosomal structure and biogenesis|16S rRNA G1207 methylase RsmC	51.58	76.41	158.78	529.38	538.12	539.26	163.93	117.83	142.19
Information Storage and Processing|J: Translation, ribosomal structure and biogenesis|Ribosomal protein L16 Arg81 hydroxylase, contains JmjC domain	167.41	129.64	95.69	267.05	269.02	269.52	108.2	73.71	67.83
Information Storage and Processing|J: Translation, ribosomal structure and biogenesis|Ribosome association toxin PasT (RatA) of the RatAB toxin-antitoxin module	241.48	222.6	196.21	273.92	272.79	272.8	264.6	256.96	261.57
Information Storage and Processing|J: Translation, ribosomal structure and biogenesis|Ser-tRNA(Ala) deacylase AlaX (editing enzyme)	194.31	144.35	101.72	267.72	269.93	270.7	112.84	102.04	124.84
Information Storage and Processing|J: Translation, ribosomal structure and biogenesis|Methylase of polypeptide chain release factors	753.95	674.74	591.13	547.73	545.85	545.68	697.74	677.29	629.56
Information Storage and Processing|J: Translation, ribosomal structure and biogenesis|tRNA threonylcarbamoyladenosine modification (KEOPS) complex, Pcc1 subunit	0	0	0	0	0	0.02	0	0.03	0.16
Information Storage and Processing|J: Translation, ribosomal structure and biogenesis|NADPH-dependent 7-cyano-7-deazaguanine reductase QueF, N-terminal domain	163.04	121.5	76.34	265.77	268.6	269.21	97.25	38.78	42.18
Information Storage and Processing|J: Translation, ribosomal structure and biogenesis|23S rRNA C2498 (ribose-2'-O)-methylase RlmM	4.51	17.75	25.6	263.85	268.17	268.72	40.89	18.61	19.48
Information Storage and Processing|J: Translation, ribosomal structure and biogenesis|23S rRNA A2030 N6-methylase RlmJ	207.51	179.19	159.99	271.96	271.58	272.21	241.39	198.37	215.52
Information Storage and Processing|J: Translation, ribosomal structure and biogenesis|Ribosomal 50S subunit-associated protein YjgA (function unknown), DUF615 family	169.38	131.5	82.26	266.14	268.77	269.46	123.66	92.92	76.58
Information Storage and Processing|J: Translation, ribosomal structure and biogenesis|Stalled ribosome alternative rescue factor ArfA	0.69	4.71	6.92	0.06	0.07	0.01	25.5	18.55	14.34
Information Storage and Processing|J: Translation, ribosomal structure and biogenesis|mRNA-degrading endonuclease (mRNA interferase) YafQ, toxin component of the YafQ-DinJ toxin-antitoxin module	0.59	1.24	1.88	0.07	0.03	0.13	50.34	42.52	34.84
Information Storage and Processing|J: Translation, ribosomal structure and biogenesis|Regulator of RNase E activity RraB	2.67	6.12	27.55	0.16	0.14	0.12	15.3	7.88	14.82
Information Storage and Processing|J: Translation, ribosomal structure and biogenesis|Ribosome assembly protein YihI, activator of Der GTPase	1.85	5.61	23.64	0.05	0.06	0.01	13.75	4.74	6.4
Information Storage and Processing|J: Translation, ribosomal structure and biogenesis|Elongation factor P hydroxylase (EF-P beta-lysylation pathway)	2.88	6.22	12.32	0.46	0.28	0.28	17.53	11.48	16.74
Information Storage and Processing|J: Translation, ribosomal structure and biogenesis|23S rRNA A1618 N6-methylase RlmF	145	157.29	129.54	262.5	268.12	268.75	40.55	21.57	15.3
Information Storage and Processing|J: Translation, ribosomal structure and biogenesis|Ribosome modulation factor	3.69	5.16	24.24	262.57	268.1	268.62	36.37	14.49	13.8
Information Storage and Processing|J: Translation, ribosomal structure and biogenesis|Aminoglycoside phosphotransferase	20.46	33.09	43.46	1.83	0.91	0.45	23.07	42.34	36.15
Information Storage and Processing|J: Translation, ribosomal structure and biogenesis|Ribosome biogenesis protein, NOL1/NOP2/fmu family	0	0	0	0	0	0	0	0	0
Information Storage and Processing|J: Translation, ribosomal structure and biogenesis|Selenocysteine-specific translation elongation factor	14.2	39.67	29.75	2.05	1.31	1.16	103.18	76.79	96.09
Information Storage and Processing|J: Translation, ribosomal structure and biogenesis|rRNA processing protein Gar1	0	0	0	0	0	0.02	0	0.03	0.16
Information Storage and Processing|J: Translation, ribosomal structure and biogenesis|3'-5' exoribonuclease YhaM, can participate in 23S rRNA maturation, HD superfamily	5.91	13.35	12.73	0.93	0.64	0.75	76.54	98.38	84.29
Information Storage and Processing|J: Translation, ribosomal structure and biogenesis|tRNA A-37 threonylcarbamoyl transferase component Bud32	1.24	0.22	0.08	0.27	0.04	0.05	9.26	5.01	5.54
Information Storage and Processing|J: Translation, ribosomal structure and biogenesis|Ribonuclease I	41.65	67.45	93.73	267.49	270.49	271.36	112.54	102.46	140.33
Information Storage and Processing|J: Translation, ribosomal structure and biogenesis|Proline 4-hydroxylase (includes Rps23 Pro-64 3,4-dihydroxylase Tpa1), contains SM-20 domain	5.26	20.79	28.49	263.05	268.41	269.1	59.31	41.61	50.27
Information Storage and Processing|J: Translation, ribosomal structure and biogenesis|tRNA(His) 5'-end guanylyltransferase	0.19	0.04	0.51	0	0	0	0.5	0.65	0.76
Information Storage and Processing|J: Translation, ribosomal structure and biogenesis|SpoU rRNA Methylase family enzyme	0	0	0	0	0	0	0	0	0.21
Information Storage and Processing|J: Translation, ribosomal structure and biogenesis|Peptide chain release factor RF-3	366.51	363.21	293.73	274.14	273.38	274.03	401.14	416.2	390.86
Information Storage and Processing|J: Translation, ribosomal structure and biogenesis|tRNA U34 5-methylaminomethyl-2-thiouridine-forming methyltransferase MnmC	307.83	266.14	193.65	265.9	269.8	270.92	196.56	155.01	130.43
Information Storage and Processing|J: Translation, ribosomal structure and biogenesis|tRNA1(Val) A37 N6-methylase TrmN6	188.56	219.25	224.43	7.48	3.86	4.06	306.55	350.27	308.47
Information Storage and Processing|J: Translation, ribosomal structure and biogenesis|tRNA isopentenyl-2-thiomethyl-A-37 hydroxylase MiaE (synthesis of 2-methylthio-cis-ribozeatin)	148.97	162.89	141.98	263.39	269	269.5	52.56	37.74	41.41
Information Storage and Processing|J: Translation, ribosomal structure and biogenesis|Membrane-anchored ribosome-binding protein, inhibits growth in stationary phase, ElaB/YqjD/DUF883 family	218.98	226.72	176.02	796.39	807.68	809.15	263.08	187.37	199.35
Information Storage and Processing|J: Translation, ribosomal structure and biogenesis|mRNA-degrading endonuclease (mRNA interferase) HigB, toxic component of the HigAB toxin-antitoxin module	4.71	18.8	22.83	525.07	536.63	537.83	17.85	22.02	25.52
Information Storage and Processing|J: Translation, ribosomal structure and biogenesis|Wobble nucleotide-excising tRNase	0.02	0.33	0.3	0.01	0.01	0	5.93	2.5	2.73
Information Storage and Processing|J: Translation, ribosomal structure and biogenesis|N6-adenosine-specific RNA methylase IME4	1.58	7.5	16.73	0.67	0.45	0.41	11.99	16.12	14.45
Information Storage and Processing|J: Translation, ribosomal structure and biogenesis|Ribosomal protein S26	0	0	0	0	0	0.02	0	0.03	0.21
Information Storage and Processing|J: Translation, ribosomal structure and biogenesis|Ribosomal protein S25	0	0	0	0	0	0	0	0	0.21
Information Storage and Processing|J: Translation, ribosomal structure and biogenesis|Ribosomal protein S30	0	0	0	0	0	0.02	0	0.03	0.21
Information Storage and Processing|J: Translation, ribosomal structure and biogenesis|Translation elongation factor EF-1alpha (GTPase)	0	0	0	0	0	0.02	0	0.03	0.36
Information Storage and Processing|J: Translation, ribosomal structure and biogenesis|Translation initiation factor 2, gamma subunit (eIF-2gamma; GTPase)	0	0	0	0	0	0.02	0	0.03	0.36
Information Storage and Processing|J: Translation, ribosomal structure and biogenesis|PUA domain (predicted RNA-binding domain)	0	0	0	0	0	0	0	0	0
Information Storage and Processing|J: Translation, ribosomal structure and biogenesis|Midasin, AAA ATPase with vWA domain, involved in ribosome maturation	0	0	0	0	0	0	0	0.05	0
Information Storage and Processing|J: Translation, ribosomal structure and biogenesis|Ribosomal protein RSM22 (predicted mitochondrial rRNA methylase)	10.79	23.75	36.45	2.16	1.24	1.05	21.22	33.65	33.34
Information Storage and Processing|K: Transcription|DNA-directed RNA polymerase, beta subunit/140 kD subunit	185.62	216.14	246.12	4.55	3.18	2.42	218.67	297.31	242.65
Information Storage and Processing|K: Transcription|DNA-directed RNA polymerase, beta' subunit/160 kD subunit	403.6	420.72	419.59	277.27	275.14	275.1	475.35	517.42	483.98
Information Storage and Processing|K: Transcription|Transcription antitermination factor NusA, contains S1 and KH domains	403.6	420.72	419.57	277.26	275.14	275.11	475.51	517.67	484.32
Information Storage and Processing|K: Transcription|DNA-directed RNA polymerase, alpha subunit/40 kD subunit	403.6	420.72	419.62	277.27	275.14	275.11	475.01	517.89	484.43
Information Storage and Processing|K: Transcription|Transcriptional and/or translational regulatory protein YebC/TACO1	552.25	521.45	453.31	539.94	543.21	543.73	543.34	539.5	508.81
Information Storage and Processing|K: Transcription|Transcription antitermination factor NusG	408.41	436.38	451.72	278.77	276.6	276.9	534.44	586.78	552.69
Information Storage and Processing|K: Transcription|(p)ppGpp synthase/hydrolase, HD superfamily	579.79	560.09	506.81	543.32	543.87	544.38	616.56	639.37	575.32
Information Storage and Processing|K: Transcription|Superfamily II DNA or RNA helicase, SNF2 family	188.37	222.03	200.53	528.31	538.32	538.76	167.37	189.02	152.02
Information Storage and Processing|K: Transcription|Exoribonuclease R	539.68	485.59	375.73	277.6	274.3	274.92	506.72	534.24	475.07
Information Storage and Processing|K: Transcription|DNA-directed RNA polymerase, sigma subunit (sigma70/sigma32)	732.19	806.87	770.41	823.55	821.14	821.04	1004.73	1024.79	1037.95
Information Storage and Processing|K: Transcription|dsRNA-specific ribonuclease	403.6	420.21	419.58	277.27	275.14	275.09	475.52	517.05	482.76
Information Storage and Processing|K: Transcription|DNA-binding transcriptional regulator, LysR family	3054.67	3058.48	3347.18	2744.34	2735.36	2735.13	3513.21	3500.99	3528.82
Information Storage and Processing|K: Transcription|DNA-binding transcriptional regulator, ArsR family	1486.86	1682.26	2072.12	1398.33	1381.3	1377.71	1724.44	1950.97	2077.29
Information Storage and Processing|K: Transcription|DNA-binding response regulator, OmpR family, contains REC and winged-helix (wHTH) domain	3954.83	3993.73	3954.62	2759.66	2743.08	2742.24	3803.5	3980.94	3880.89
Information Storage and Processing|K: Transcription|Membrane-associated protease RseP, regulator of RpoE activity	375.24	361.14	365.83	11.29	6.16	5.39	358.39	417.06	409.45
Information Storage and Processing|K: Transcription|Transcription termination factor NusB	260.29	273.5	304.46	276.7	274.27	274.18	438.97	462.77	444.54
Information Storage and Processing|K: Transcription|Transcription elongation factor, GreA/GreB family	947.3	899.49	787.93	1340.71	1352.96	1354.74	814.9	815.59	841.02
Information Storage and Processing|K: Transcription|DNA-binding transcriptional regulator, MerR family	2120.04	1837.71	1696.3	2432.78	2444.84	2445.21	2085.3	2015.39	2077.83
Information Storage and Processing|K: Transcription|RNase H-fold protein, predicted Holliday junction resolvase in Firmicutes and mycoplasms, involved in anti-termination at Rho-dependent terminators	402.64	414.82	418.5	277.29	275.17	275.07	479.08	522.21	486.83
Information Storage and Processing|K: Transcription|Metal-responsive transcriptional regulator, contains CopG/Arc/MetJ DNA-binding domain	8.77	17.31	35.84	1.82	1.1	1.34	72.72	41.68	56.37
Information Storage and Processing|K: Transcription|Superfamily II DNA or RNA helicase	97.9	152.42	323.86	7.81	4.24	2.6	262.78	289.71	265.84
Information Storage and Processing|K: Transcription|DNA-directed RNA polymerase, subunit E'/Rpb7	0	0	0	0	0	0.02	0	0.03	0.36
Information Storage and Processing|K: Transcription|Transcription termination factor Rho	410	426.06	421	277.35	275.28	274.95	419.68	449.72	435.98
Information Storage and Processing|K: Transcription|DNA-binding transcriptional regulator, MocR family, contains an aminotransferase domain	2642.35	2230.92	1725.17	2673.99	2700.93	2701.35	1363.12	1165.71	1182.01
Information Storage and Processing|K: Transcription|DNA-directed RNA polymerase specialized sigma subunit	280.44	305.87	204.47	277.93	275.14	273.41	448.63	658.63	517.73
Information Storage and Processing|K: Transcription|Transcription-repair coupling factor (superfamily II helicase)	407.54	427.13	439.53	278.1	275.45	275.31	472.8	518.13	489.27
Information Storage and Processing|K: Transcription|Transcriptional regulators containing an AAA-type ATPase domain and a DNA-binding domain	1.67	6.34	20.75	0.1	0.09	0.01	12.05	7.81	5.87
Information Storage and Processing|K: Transcription|DNA helicase TIP49, TBP-interacting protein	0	0	0	0	0	0	0	0	0.21
Information Storage and Processing|K: Transcription|Histone acetyltransferase, component of the RNA polymerase elongator complex	0.01	0.03	0.02	0	0	0.02	1.28	1.87	0.78
Information Storage and Processing|K: Transcription|Cold shock protein, CspA family	736.9	1014.3	1318.95	1895.89	1903.63	1904.08	1189.88	1309.34	1350.43
Information Storage and Processing|K: Transcription|Transcription factor homologous to NACalpha-BTF3	0	0	0	0	0	0.02	0	0.03	0.36
Information Storage and Processing|K: Transcription|DNA-binding transcriptional regulator, AcrR family	3930.63	3937.19	4057	2751.97	2739.39	2736.8	3536.07	3582.89	3605.92
Information Storage and Processing|K: Transcription|Predicted transcriptional regulator	420.21	523.86	586.65	282.92	279.21	278.18	552.24	638.27	588.42
Information Storage and Processing|K: Transcription|Mn-dependent transcriptional regulator, DtxR family	211.19	267.45	378.08	7.54	4.92	3.26	254.18	350.03	303.62
Information Storage and Processing|K: Transcription|Transcriptional regulator NrdR, contains Zn-ribbon and ATP-cone domains	258.55	270.38	303.27	276.64	274.42	274.25	421.26	440.67	430.37
Information Storage and Processing|K: Transcription|RNA polymerase-interacting regulator, CarD/CdnL/TRCF family	83.52	127.91	210.64	8.87	4.83	3.81	213.44	254.44	257.01
Information Storage and Processing|K: Transcription|DNA-binding transcriptional regulator of sugar metabolism, DeoR/GlpR family	684.79	645.74	715.83	810.48	817.15	816.74	813.25	856.05	854.52
Information Storage and Processing|K: Transcription|Transcriptional regulator	0	0	0	0	0	0	0	0	0
Information Storage and Processing|K: Transcription|Sugar-specific transcriptional regulator TrmB	10.28	17.87	16.93	1.04	0.61	0.06	3.77	13.41	3.92
Information Storage and Processing|K: Transcription|Chromosome segregation and condensation protein ScpB	264.61	287.48	313.16	276.92	274.79	274.52	427.28	453.92	432.91
Information Storage and Processing|K: Transcription|Transcriptional regulator, contains XRE-family HTH domain	731.8	791.72	796.06	299.37	286.92	284.35	919.1	1024.02	1056.12
Information Storage and Processing|K: Transcription|Transcription initiation factor TFIIIB, Brf1 subunit/Transcription initiation factor TFIIB	0	0	0	0	0	0.03	0	0.18	0.73
Information Storage and Processing|K: Transcription|DNA-binding transcriptional regulator, IclR family	2090.23	1716.94	1983.7	2171.42	2173.43	2173.79	1605.53	1293.04	1526.3
Information Storage and Processing|K: Transcription|Transcriptional regulator of heat shock response	253.88	249.7	274.17	13.55	5.79	5.15	368.83	405.74	390.89
Information Storage and Processing|K: Transcription|Arginine repressor	40.48	69.92	160.48	3.78	2.28	1.46	218.79	272.51	225.59
Information Storage and Processing|K: Transcription|DNA-directed RNA polymerase, subunit F	0	0	0	0	0	0.02	0	0.03	0.36
Information Storage and Processing|K: Transcription|DNA-binding transcriptional regulator, XRE-family HTH domain	1003.83	1060.59	970.42	804.49	814.73	815.76	1020.06	1232.24	988.22
Information Storage and Processing|K: Transcription|DNA-binding transcriptional regulator WhiA, involved in cell division	35.33	52.36	124.78	3.28	1.86	1.09	159.41	217.68	169.07
Information Storage and Processing|K: Transcription|DNA-directed RNA polymerase specialized sigma subunit, sigma54 homolog	365.38	367.42	297.63	276.12	273.69	274.19	368.35	384.24	366.9
Information Storage and Processing|K: Transcription|DNA-binding transcriptional regulator GbsR, MarR family	301.83	266.24	174.22	4.96	2.31	2.18	116.26	96.8	127.08
Information Storage and Processing|K: Transcription|DNA-binding transcriptional regulator, Lrp family	3068.41	2720.83	2836.81	2711.84	2717.91	2720.75	2102.58	1791.41	2051.43
Information Storage and Processing|K: Transcription|Archaeal DNA-binding protein	0	0	0	0	0	0.03	0	0.09	0.57
Information Storage and Processing|K: Transcription|DNA-directed RNA polymerase, subunit M/Transcription elongation factor TFIIS	0	0	0	0	0	0.02	0	0.03	0.73
Information Storage and Processing|K: Transcription|DNA-directed RNA polymerase specialized sigma subunit, sigma24 family	3760.23	3699.99	3423.52	2732.91	2731.71	2729.25	2850.83	3031.56	2932.94
Information Storage and Processing|K: Transcription|DNA-binding transcriptional regulator, LacI/PurR family	1432.99	1426.86	1790.5	1895.78	1910.78	1909.18	2001.54	2020.38	2011.33
Information Storage and Processing|K: Transcription|DNA-directed RNA polymerase, subunit N (RpoN/RPB10)	0	0	0	0	0	0.02	0	0.03	0.36
Information Storage and Processing|K: Transcription|Biotin operon repressor	0	0	0	0	0	0	0.33	0.16	0
Information Storage and Processing|K: Transcription|Transcription initiation factor IIE, alpha subunit	0	0	0	0	0	0.02	0	0.03	0.36
Information Storage and Processing|K: Transcription|Putative transcriptional regulator, AlgH/UPF0301 family	389.24	393.53	323.97	275.07	273.82	274.05	294.43	279.6	291.4
Information Storage and Processing|K: Transcription|Repressor of nif and glnA expression	0.15	0.06	0.02	0	0	0	0.55	0.62	0.56
Information Storage and Processing|K: Transcription|DNA-binding transcriptional regulator, PadR family	397.29	507	756.62	23.68	12.85	8.04	515.5	691.51	637.81
Information Storage and Processing|K: Transcription|DNA-binding transcriptional regulator YhcF, GntR family	78.51	113.02	231.36	8.75	5.12	4.06	311.72	463.09	408.07
Information Storage and Processing|K: Transcription|DNA-binding transcriptional regulator, HxlR family	2019.47	2143.97	2091.46	579.45	562.09	555.41	974.04	1115.46	1145
Information Storage and Processing|K: Transcription|DNA-binding transcriptional regulator, MurR/RpiR family, contains HTH and SIS domains	629.95	565.88	493.92	1336.98	1351.94	1353.57	759.86	743.17	701.28
Information Storage and Processing|K: Transcription|DNA-directed RNA polymerase, subunit K/omega	255.34	257.11	300.72	276.29	274.23	274.08	412.7	433.71	421.16
Information Storage and Processing|K: Transcription|DNA-directed RNA polymerase, subunit L	0	0	0	0	0	0.02	0	0.03	0.36
Information Storage and Processing|K: Transcription|DNA-binding transcriptional regulator, GntR family	2949.03	2550.17	2733.87	3804.32	3808.74	3809.96	3156.45	2791.43	3062.21
Information Storage and Processing|K: Transcription|Transcriptional regulator of NAD metabolism, contains HTH and 3H domains	0.85	4.46	4.52	0.98	0.36	0.47	75.22	100.94	68
Information Storage and Processing|K: Transcription|Phage shock protein A	56.09	108.04	235.81	269.3	271.37	270.43	122.33	128.5	145.01
Information Storage and Processing|K: Transcription|DNA-binding transcriptional regulator, MarR family	3667.19	3569.94	3677.96	2738.32	2735.08	2734.12	3172.26	3119.92	3184.28
Information Storage and Processing|K: Transcription|DNA-binding transcriptional regulator, FrmR family	254.21	248.71	397.77	277.5	275.19	274.47	345.29	398.37	405.99
Information Storage and Processing|K: Transcription|Sugar kinase of the NBD/HSP70 family, may contain an N-terminal HTH domain	835.66	965.45	1480.76	31.62	21.5	15.59	1088.7	1277.2	1158.6
Information Storage and Processing|K: Transcription|Glycerol-3-phosphate responsive antiterminator (mRNA-binding)	0.98	5.54	3.97	2.35	0.48	0.6	35.58	41.42	45.07
Information Storage and Processing|K: Transcription|Small nuclear ribonucleoprotein (snRNP) homolog	0	0	0	0	0	0.03	0	0.06	0.57
Information Storage and Processing|K: Transcription|DNA-binding transcriptional regulator, IscR family	1244.58	1176.23	1017.59	556.31	551.57	552.08	1001.17	1033.18	1011.08
Information Storage and Processing|K: Transcription|SOS-response transcriptional repressor LexA (RecA-mediated autopeptidase)	275.76	305.48	321.67	802.49	810.79	811.51	417.2	439.33	436.29
Information Storage and Processing|K: Transcription|Phage shock protein PspC (stress-responsive transcriptional regulator)	222.23	261.13	406.2	8.32	4.29	3.07	238.26	306.15	283.37
Information Storage and Processing|K: Transcription|DNA-directed RNA polymerase, subunit RPC12/RpoP, contains C4-type Zn-finger	0	0	0	0	0	0.03	0	0.47	0.36
Information Storage and Processing|K: Transcription|Bifunctional DNA-binding transcriptional regulator of stationary/sporulation/toxin gene expression and antitoxin component of the YhaV-PrlF toxin-antitoxin module	23.82	32.66	26.18	3.56	1.42	1.58	102.18	140.69	140.1
Information Storage and Processing|K: Transcription|DNA-binding transcriptional regulator ModE (molybdenum-dependent)	205.08	183.78	146.44	269.62	270.54	270.92	192.33	146.46	145.79
Information Storage and Processing|K: Transcription|DNA-directed RNA polymerase, subunit H, RpoH/RPB5	0	0	0	0	0	0.02	0	0.03	0.36
Information Storage and Processing|K: Transcription|RNA polymerase subunit RPABC4/transcription elongation factor Spt4	0	0	0	0	0	0.02	0	0.03	0.36
Information Storage and Processing|K: Transcription|TATA-box binding protein (TBP), component of TFIID and TFIIIB	0	0	0	0	0	0.02	0	0.03	0.36
Information Storage and Processing|K: Transcription|Transcriptional accessory protein Tex/SPT6	381.44	376.31	325.06	274.99	273.36	273.58	384.82	406.77	348.24
Information Storage and Processing|K: Transcription|DNA-binding transcriptional regulator, FadR family	725.46	851.3	1170.16	2409.35	2435.32	2437.89	1190.61	1026.6	1151.3
Information Storage and Processing|K: Transcription|DNA-binding response regulator, NarL/FixJ family, contains REC and HTH domains	3182.64	3222.84	3299.01	2715.88	2723.29	2720.28	2015.2	1999.59	2103.48
Information Storage and Processing|K: Transcription|AraC-type DNA-binding domain and AraC-containing proteins	3740.39	3604.06	3246.95	2721.88	2729.26	2729.99	2979.8	2825.19	2799.6
Information Storage and Processing|K: Transcription|Serine phosphatase RsbU, regulator of sigma subunit	117.48	167.66	91.85	269.88	272.59	271.11	197.38	244.91	224.85
Information Storage and Processing|K: Transcription|Curved DNA-binding protein CbpA, contains a DnaJ-like domain	0	0	0	0	0	0	0	0	0
Information Storage and Processing|K: Transcription|Predicted DNA-binding protein with <91>double-wing<92> structural motif, MmcQ/YjbR family	203.96	254.53	324.03	268.18	271.02	271.08	229.2	231.17	213.37
Information Storage and Processing|K: Transcription|NADH/NAD ratio-sensing transcriptional regulator Rex	31.2	56.6	93.88	2.59	1.65	1.2	143.84	202.92	171.82
Information Storage and Processing|K: Transcription|Predicted transcriptional regulator, ArsR family	209.16	236.13	289.57	6.22	3.22	1.46	110.05	101.71	112.26
Information Storage and Processing|K: Transcription|Predicted DNA-binding transcriptional regulator YafY, contains an HTH and WYL domains	871.07	842.84	759.42	286.42	281.26	276.96	601.44	755.32	696.03
Information Storage and Processing|K: Transcription|DNA-binding transcriptional regulator LsrR, DeoR family	70.8	110.94	185.59	9.71	5.85	4.69	331.1	264.14	269.84
Information Storage and Processing|K: Transcription|DNA-binding transcriptional regulator, PucR family	86.68	98.15	174.63	5.86	2.73	1.5	84.47	110.81	142.41
Information Storage and Processing|K: Transcription|Predicted transcriptional regulator, contains C-terminal CBS domains	0	0	0	0	0	0.02	0	0	0.52
Information Storage and Processing|K: Transcription|Barstar, RNAse (barnase) inhibitor	147.76	147.54	133.56	1.3	0.52	0.38	14.57	13.57	22.86
Information Storage and Processing|K: Transcription|Predicted DNA-binding protein YlxM, UPF0122 family	1.16	5.12	4.84	1.1	0.49	0.54	118.94	162.93	112.99
Information Storage and Processing|K: Transcription|Negative regulator of flagellin synthesis (anti-sigma28 factor)	165.15	115.32	82.52	265.69	269	269.62	112.2	91.17	72.97
Information Storage and Processing|K: Transcription|DNA-binding transcriptional regulator, CsgD family	678.57	557.65	635.77	558.4	550.02	549.78	438.82	497.61	581.51
Information Storage and Processing|K: Transcription|Uncharacterized Zn-ribbon-containing protein	311.45	285.12	273.43	266.74	270.05	270.8	244.5	183.79	176.17
Information Storage and Processing|K: Transcription|Predicted transcriptional regulator, contains HTH domain	14.73	16.75	24.89	1.75	0.9	1.18	111.38	144.16	107.29
Information Storage and Processing|K: Transcription|DNA-binding protein Fis (factor for inversion stimulation)	171.5	136.78	84.23	266.21	268.86	269.47	119.58	89.35	77.14
Information Storage and Processing|K: Transcription|ATP-, maltotriose- and DNA-dependent transcriptional regulator MalT	40.78	68.89	46.97	527.42	537.6	537.85	125.71	72.29	92.47
Information Storage and Processing|K: Transcription|DNA-binding protein H-NS	309.94	205.18	155.63	6.54	1.14	1.58	208.85	90.16	132.8
Information Storage and Processing|K: Transcription|DNA-binding transcriptional regulator YiaG, XRE-type HTH domain	12.16	31.02	52.73	264.8	269.07	269.33	41.64	39.47	58.26
Information Storage and Processing|K: Transcription|Predicted transcriptional regulator YheO, contains PAS and DNA-binding HTH domains	13.08	31.63	63.67	263.09	268.37	268.72	66.06	75.77	63.21
Information Storage and Processing|K: Transcription|Trp operon repressor	1.43	5.03	7.43	0.08	0.06	0.03	7.01	2.5	5.22
Information Storage and Processing|K: Transcription|Transcriptional regulator of met regulon	1.85	5.61	23.64	0.04	0.06	0.01	13.74	5.02	6.39
Information Storage and Processing|K: Transcription|Transcriptional regulator of competence genes, TfoX/Sxy family	48	70.61	86.73	268.6	270.31	270.51	91.14	90.12	116.45
Information Storage and Processing|K: Transcription|Regulator of sigma D	3.69	15.1	23.18	262.68	268.18	268.66	37.33	15.97	14.4
Information Storage and Processing|K: Transcription|Fic family protein	189.18	171.18	153.91	267.58	271.12	272.41	234.91	256.4	206.28
Information Storage and Processing|K: Transcription|DNA-binding transcriptional regulator YbjK	94.69	122.97	156.41	268.62	270.83	269.84	84.27	107.38	111.32
Information Storage and Processing|K: Transcription|DNA-binding response regulator, LytR/AlgR family	1802.49	1735.01	1391.88	276.67	278.7	278.96	648.96	814	662.51
Information Storage and Processing|K: Transcription|Transcriptional regulator of aromatic amino acids metabolism	5.68	24.49	25.12	524.93	536.1	537.1	55.6	21.87	21.29
Information Storage and Processing|K: Transcription|Transcriptional regulator of acetoin/glycerol metabolism	175.62	159.26	128.03	792.81	805.63	807.01	131.69	70.09	78.03
Information Storage and Processing|K: Transcription|Predicted DNA-binding transcriptional regulator AlpA	232.8	243.31	232.34	271.58	271.78	272.54	297.17	216.85	248.61
Information Storage and Processing|K: Transcription|DNA-binding transcriptional regulator PaaX (phenylacetic acid degradation)	57.13	78.05	115.91	4.75	2.31	1.3	70.73	63.23	64.12
Information Storage and Processing|K: Transcription|DNA-directed RNA polymerase, delta subunit	0.98	4.28	4.31	0.91	0.35	0.32	36.79	43.76	42.72
Information Storage and Processing|K: Transcription|Predicted transcriptional regulator containing an HTH domain fused to a Zn-ribbon	0.92	1.24	0.68	0	0	0	0.29	0.07	0.21
Information Storage and Processing|K: Transcription|Predicted transcriptional regulator, containsd two HTH domains	0	0	0	0	0	0	0	0	0
Information Storage and Processing|K: Transcription|Predicted transcriptional regulator, lambda repressor-like DNA-binding domain	1.28	11.36	16.89	0.16	0.17	0.06	5.44	6.49	5.6
Information Storage and Processing|K: Transcription|Transcriptional regulator containing GAF, AAA-type ATPase, and DNA-binding Fis domains	37.95	106.23	98.62	790.25	805.26	806.75	132.65	65.9	75.03
Information Storage and Processing|K: Transcription|Transcriptional regulator, contains Arc/MetJ-type RHH (ribbon-helix-helix) DNA-binding domain	58.88	93.87	111.65	7.77	3.74	3.55	310.23	154.16	180.47
Information Storage and Processing|K: Transcription|Predicted transcriptional regulator with C-terminal CBS domains	0	0	0.24	0.09	0.03	0.08	3.7	3.88	5.01
Information Storage and Processing|K: Transcription|DNA-binding transcriptional regulator, XRE family	336.85	297.76	342.62	5.8	3.87	2.58	342.45	404.42	320.25
Information Storage and Processing|K: Transcription|Alkylated DNA nucleotide flippase Atl1, participates in nucleotide excision repair, Ada-like DNA-binding domain	187.95	230.77	270.39	266.93	270.26	270.14	131.65	153.78	136.5
Information Storage and Processing|K: Transcription|Two-component response regulator, PleD family, consists of two REC domains and a diguanylate cyclase (GGDEF) domain	198.21	170.81	155.12	533.74	540.16	541	286.7	196.1	247.27
Information Storage and Processing|K: Transcription|Two-component response regulator, AmiR/NasT family, consists of REC and RNA-binding antiterminator (ANTAR) domains	247.59	222.48	288.4	274.03	273.46	272.61	245.17	278.06	267.8
Information Storage and Processing|K: Transcription|Predicted transcriptional regulator YdeE, contains AraC-type DNA-binding domain	167.74	186.18	166.85	528.16	538.23	539.17	149.44	177.52	146.26
Information Storage and Processing|K: Transcription|DNA-binding winged helix-turn-helix (wHTH) domain	17.52	41.61	94.02	2.33	0.53	0.38	35.39	19.33	23.15
Information Storage and Processing|K: Transcription|Transcriptional antiterminator	6.33	22.31	42.19	1.09	1.45	1.14	115.53	144.71	125.75
Information Storage and Processing|K: Transcription|DNA-binding transcriptional regulator, MltR family	1.42	5.31	22.07	0.04	0.06	0.02	1.75	1.39	1.58
Information Storage and Processing|K: Transcription|Transcriptional regulator containing PAS, AAA-type ATPase, and DNA-binding Fis domains	170.95	130.68	96.67	794.53	805.73	807.73	190.72	242.35	182.48
Information Storage and Processing|K: Transcription|WGR domain, predicted DNA-binding domain in MolR	11.88	12.3	21.26	0.92	0.67	0.86	21.95	34.14	25.47
Information Storage and Processing|K: Transcription|Sugar diacid utilization regulator	23.56	35.55	38.06	263.99	268.88	269.02	91.07	113.84	102.11
Information Storage and Processing|K: Transcription|Regulator of nitric oxide reductase transcription	4.71	9.66	24.11	263.54	268.85	269.57	60.22	31.97	37.8
Information Storage and Processing|K: Transcription|Transcriptional regulatory protein LevR, contains PRD, AAA+ and EIIA domains	0.39	3.12	5.57	0.06	0.11	0.12	10.78	17.18	10.91
Information Storage and Processing|K: Transcription|Two-component response regulator, SAPR family, consists of REC, wHTH and BTAD domains	0.01	0.72	0.2	0.01	0	0.03	2.19	3.02	2.74
Information Storage and Processing|K: Transcription|Predicted metal-binding transcription factor, methanogenesis marker domain 9	0	0	0	0	0	0	0	0	0.16
Information Storage and Processing|K: Transcription|Predicted transcriptional regulator containing CBS domains	0.85	4.15	3.9	0.86	0.3	0.4	31.86	35.8	35.22
Information Storage and Processing|K: Transcription|DNA-binding transcriptional regulator YdaS, prophage-encoded, Cro superfamily	0.04	1.36	1.03	0.04	0.03	0.02	1.19	0.36	0.12
Information Storage and Processing|K: Transcription|Predicted transciptional regulator, contains HTH domain	0	0	0	0	0	0	0	0	0.21
Information Storage and Processing|K: Transcription|Transcriptional regulator CtsR	1.12	4.83	4.61	0.97	0.43	0.44	67.7	96.13	77.81
Information Storage and Processing|K: Transcription|GTP-sensing pleiotropic transcriptional regulator CodY	1.05	4.76	4.44	0.99	0.38	0.46	62.78	81.5	59.93
Information Storage and Processing|K: Transcription|Accessory gene regulator protein AgrB	0.48	1.73	0.74	0.19	0.27	0.24	22.51	42.44	24.05
Information Storage and Processing|K: Transcription|DNA-binding transcriptional regulator SgrR of sgrS sRNA, contains a MarR-type HTH domain and a periplasmic-type solute-binding domain	4.12	11.65	26.6	0.13	0.15	0.05	4.86	4.16	5.48
Information Storage and Processing|K: Transcription|Response regulator of citrate/malate metabolism	50.28	77.79	303.53	3.8	1.87	1	65.9	90.99	93.19
Information Storage and Processing|K: Transcription|Two-component response regulator, FixJ family, consists of REC and HTH domains	569.88	470.38	428.89	547.38	544.67	544.86	393.9	323.68	349.71
Information Storage and Processing|K: Transcription|Two-component response regulator, ActR/RegA family, consists of REC and Fis-type HTH domains	196.99	173.66	140.29	272.32	271.89	272.26	211.77	156.03	196.36
Information Storage and Processing|K: Transcription|Transcriptional antiterminator Rof (Rho-off)	1.87	6.94	24.54	0.53	0.16	0.09	19.61	5.5	6.21
Information Storage and Processing|K: Transcription|DNA-binding transcriptional regulator of glucitol operon	14.01	20.37	32.43	1.43	0.84	0.43	17.97	18.98	27.75
Information Storage and Processing|K: Transcription|Sigma54-dependent transcription regulator containing an AAA-type ATPase domain and a DNA-binding domain	3.09	8.29	16.64	0.7	0.3	0.18	20.34	16.85	20.14
Information Storage and Processing|K: Transcription|Two-component response regulator, YesN/AraC family, consists of REC and AraC-type DNA-binding domains	0.85	19.83	5.68	1.21	0.35	0.37	111.26	153.52	99.31
Information Storage and Processing|K: Transcription|Exoribonuclease II	1.46	5.47	23.32	0.07	0.06	0.02	6.32	3.64	4.9
Information Storage and Processing|K: Transcription|Predicted transcriptional regulator with an HTH domain	0	0	0	0	0	0	0	0	0
Information Storage and Processing|K: Transcription|Predicted DNA-binding transcriptional regulator, ArsR family	0	0	0	0	0	0	0	0	0
Information Storage and Processing|K: Transcription|Negative regulator of genetic competence, sporulation and motility	1.25	6.34	6.23	1.61	0.5	0.42	59.38	67.94	62.9
Information Storage and Processing|K: Transcription|Metal-binding trascriptional regulator, contains putative Fe-S cluster and ArsR family DNA binding domain	0	0	0	0.01	0	0.02	0.06	0.21	0.03
Information Storage and Processing|K: Transcription|Leucine-rich repeat (LRR) protein	2.16	1.71	0.8	262.06	267.89	268.56	4.89	4.94	2.69
Information Storage and Processing|K: Transcription|Transcription elongation factor Elf1, contains Zn-ribbon domain	0	0	0	0	0	0.02	0	0	0.21
Information Storage and Processing|K: Transcription|Competence transcription factor ComK	0.49	3.26	2.31	0.67	0.18	0.11	4.52	5.94	9.84
Information Storage and Processing|K: Transcription|Predicted transcriptional regulator, contains an HTH and PUA-like domains	0.14	0.45	0	0.03	0	0.03	0.64	1.89	1.02
Information Storage and Processing|K: Transcription|Predicted RNA polymerase sigma factor, contains C-terminal TPR domain	176.55	217.91	231.52	275.16	275.48	272.54	185.71	241.51	262.83
Information Storage and Processing|K: Transcription|Transcriptional regulator GlxA family, contains an amidase domain and an AraC-type DNA-binding HTH domain	978.63	993.86	918.42	2668.39	2698.67	2699.94	942.37	738.34	804.25
Information Storage and Processing|K: Transcription|Mitochondrial DNA-directed RNA polymerase	1.56	5.4	9.27	0.44	0.17	0.02	0.19	0.42	0
Information Storage and Processing|K: Transcription|Predicted DNA binding protein, CopG/RHH family	0.97	1.66	5.13	0.1	0.02	0.06	0.19	0.35	1.27
Information Storage and Processing|K: Transcription|Transcription regulator of the Arc/MetJ class	22.85	32.27	106.9	1.56	0.66	0.18	11.08	18.71	14.63
Information Storage and Processing|K: Transcription|DNA-dependent RNA polymerase auxiliary subunit epsilon	0.93	3.86	4.27	0.89	0.35	0.32	36.68	43.31	42.3
Information Storage and Processing|K: Transcription|Transcriptional regulator, Middle operon regulator (Mor) family	0	0.01	0	0	0	0	0.39	0.47	0.08
Information Storage and Processing|K: Transcription|Predicted DNA-binding transcriptional regulator, contains HTH domain	0	0	0	0	0	0.02	0	0	0
Information Storage and Processing|K: Transcription|Predicted transcription regulator, contains HTH domain, MarR family	0.51	0.96	2.64	3.11	1.05	1.43	62.46	38.18	49.23
Information Storage and Processing|K: Transcription|Transmembrane transcriptional regulator (anti-sigma factor RsiW)	203.44	178.65	210.79	274.56	272.73	272.77	104.51	133.91	137.99
Information Storage and Processing|L: Replication, recombination and repair|3-methyladenine DNA glycosylase/8-oxoguanine DNA glycosylase	241.1	234.34	257.29	275.47	273.91	273.76	306.4	305.02	313.44
Information Storage and Processing|L: Replication, recombination and repair|Ribonuclease HII	403.54	421.47	419.22	277.24	275.05	275.05	474.03	516.89	482.28
Information Storage and Processing|L: Replication, recombination and repair|Endonuclease III	405.53	434.34	432.67	278.33	275.67	275.26	485.37	528.58	495.72
Information Storage and Processing|L: Replication, recombination and repair|Excinuclease UvrABC ATPase subunit	1060.69	973.4	887.12	546.12	546.89	546.26	656.31	715.01	660.05
Information Storage and Processing|L: Replication, recombination and repair|DNA gyrase/topoisomerase IV, subunit B	784.4	808.99	796.29	552.34	549.38	549.55	880.36	947.84	883.06
Information Storage and Processing|L: Replication, recombination and repair|DNA gyrase/topoisomerase IV, subunit A	643.16	668.01	692.41	552.19	549.27	549.4	871.36	937.43	878.78
Information Storage and Processing|L: Replication, recombination and repair|Superfamily I DNA or RNA helicase	855.07	843.5	1008.87	559.3	551.71	549.86	894.13	940.07	894.53
Information Storage and Processing|L: Replication, recombination and repair|DNA mismatch repair ATPase MutS	365.41	366.34	296.22	274.96	273.65	274.52	432.99	461.55	427.71
Information Storage and Processing|L: Replication, recombination and repair|5'-3' exonuclease	39.22	63.23	84.09	4.82	1.7	0.75	51.3	53.16	65.37
Information Storage and Processing|L: Replication, recombination and repair|Formamidopyrimidine-DNA glycosylase	370.42	426.65	629.48	283.43	278.68	275.8	464.84	482.58	529.21
Information Storage and Processing|L: Replication, recombination and repair|Site-specific DNA-cytosine methylase	72.32	116.09	116.68	269.21	270.22	270.63	221.69	251.91	220.79
Information Storage and Processing|L: Replication, recombination and repair|NAD-dependent DNA ligase	411.62	437.21	429.15	539.94	543.31	543.66	498.1	535.21	495.75
Information Storage and Processing|L: Replication, recombination and repair|Replicative DNA helicase	402.99	434.17	435.98	277.58	275.2	275.11	492.21	535.41	496.69
Information Storage and Processing|L: Replication, recombination and repair|Excinuclease UvrABC, nuclease subunit	403.35	419.53	419.32	277.17	275.04	275.03	470.26	509.88	478.33
Information Storage and Processing|L: Replication, recombination and repair|DNA mismatch repair ATPase MutL	365.09	365.46	295.83	274.7	273.57	274.38	431.18	457.94	423.93
Information Storage and Processing|L: Replication, recombination and repair|Ribonuclease HI	543.82	502.44	428.77	276.26	274.82	274.47	414.02	397.27	414.12
Information Storage and Processing|L: Replication, recombination and repair|Site-specific DNA-adenine methylase	4.29	57.09	31.74	0.53	0.38	0.41	76.23	80.23	57.79
Information Storage and Processing|L: Replication, recombination and repair|O6-methylguanine-DNA--protein-cysteine methyltransferase	768.61	756.33	726.3	287.27	279.18	278.12	573.77	623.35	607.34
Information Storage and Processing|L: Replication, recombination and repair|Recombinational DNA repair protein RecR	403.55	420.7	419.6	277.27	275.13	275.09	474.74	516.9	483.26
Information Storage and Processing|L: Replication, recombination and repair|DNA primase (bacterial type)	403.58	419.39	418.52	277.87	275.98	276.22	485.69	532.49	500.71
Information Storage and Processing|L: Replication, recombination and repair|Nucleotidyltransferase/DNA polymerase involved in DNA repair	979.47	1009.84	1014.89	557.18	552.3	551.01	888.34	935.29	934.29
Information Storage and Processing|L: Replication, recombination and repair|Deoxyribodipyrimidine photolyase	396.86	426.42	409.3	274.96	273.16	273.55	335.97	255.11	277.72
Information Storage and Processing|L: Replication, recombination and repair|DNA polymerase elongation subunit (family B)	4.43	15.69	25.69	263.83	268.18	268.69	38.9	15.34	16.09
Information Storage and Processing|L: Replication, recombination and repair|DNA repair exonuclease SbcCD ATPase subunit	323.44	269.81	268.11	267.32	270.45	270.74	251.74	245.02	219.53
Information Storage and Processing|L: Replication, recombination and repair|DNA repair exonuclease SbcCD nuclease subunit	350.79	346.71	342.92	271.35	272.38	271.97	353.52	352.77	324.79
Information Storage and Processing|L: Replication, recombination and repair|Archaeal DNA helicase HerA or a related bacterial ATPase, contains HAS-barrel and ATPase domains	443.41	448.77	495.3	280.7	275.67	275.69	375.86	357.86	399.39
Information Storage and Processing|L: Replication, recombination and repair|RecA/RadA recombinase	404.4	421.37	424.23	277.39	275.28	275.18	478.37	522.18	487.16
Information Storage and Processing|L: Replication, recombination and repair|DNA polymerase III, delta prime subunit	0	0	0	0	0	0	0.03	0	0
Information Storage and Processing|L: Replication, recombination and repair|Broad specificity polyphosphatase and 5'/3'-nucleotidase SurE	374.65	372.19	295.05	273.76	273.58	274.06	348.4	354.33	345.58
Information Storage and Processing|L: Replication, recombination and repair|DNA repair ATPase RecN	402.98	419.11	419.19	277.19	275	274.99	473.29	512.65	480.11
Information Storage and Processing|L: Replication, recombination and repair|ATP-dependent exoDNAse (exonuclease V), alpha subunit, helicase superfamily I	75.87	114.72	143.06	269.92	270.76	270.81	221.71	269.44	217.15
Information Storage and Processing|L: Replication, recombination and repair|Superfamily II DNA and RNA helicase	1815.19	1787.49	1664.69	1619.97	1630.1	1631.19	1499.5	1407.48	1329.58
Information Storage and Processing|L: Replication, recombination and repair|Superfamily II DNA helicase RecQ	417.7	439.19	442.94	276.13	274.82	274.4	399.04	443.18	402.87
Information Storage and Processing|L: Replication, recombination and repair|GTPase involved in cell partioning and DNA repair	403.6	420.72	419.57	277.27	275.14	275.09	475.29	517.57	483.81
Information Storage and Processing|L: Replication, recombination and repair|DNA topoisomerase IA	693.98	720.51	662.18	804.08	812.13	813.32	695.45	800.91	697.9
Information Storage and Processing|L: Replication, recombination and repair|ssDNA-binding Zn-finger and Zn-ribbon domains of topoisomerase 1	2.95	6.04	24.29	0.56	0.07	0.02	14.57	6.27	8.03
Information Storage and Processing|L: Replication, recombination and repair|Superfamily II DNA or RNA helicase, SNF2 family	188.37	222.03	200.53	528.31	538.32	538.76	167.37	189.02	152.02
Information Storage and Processing|L: Replication, recombination and repair|Excinuclease UvrABC helicase subunit UvrB	403.64	420.72	419.62	277.27	275.14	275.09	475.69	517.64	483.96
Information Storage and Processing|L: Replication, recombination and repair|Integrase	682.38	499.24	393.29	273.69	273.37	274.25	315.92	269.53	309.88
Information Storage and Processing|L: Replication, recombination and repair|DNA polymerase III, alpha subunit	792.24	808.85	798.45	550.79	548.53	548.47	737.35	765.21	755.3
Information Storage and Processing|L: Replication, recombination and repair|DNA polymerase III sliding clamp (beta) subunit, PCNA homolog	409.17	424.37	422.25	277.44	275.27	275.15	486.93	536.63	499.03
Information Storage and Processing|L: Replication, recombination and repair|Chromosomal replication initiation ATPase DnaA	403.96	421.78	420.25	277.56	275.31	275.25	473.78	515.3	485
Information Storage and Processing|L: Replication, recombination and repair|Single-stranded DNA-specific exonuclease, DHH superfamily, may be involved in archaeal DNA replication intiation	366.55	363.73	295.83	275.01	273.7	274.57	446.7	477.68	439.7
Information Storage and Processing|L: Replication, recombination and repair|Single-stranded DNA-binding protein	300.07	361.73	457.89	281.24	277.83	277.1	593.17	675.22	633.49
Information Storage and Processing|L: Replication, recombination and repair|Holliday junction resolvasome RuvABC DNA-binding subunit	403.42	420.35	419.55	277.14	274.88	274.95	473.76	514.4	480
Information Storage and Processing|L: Replication, recombination and repair|Endonuclease IV	39.28	63.02	58.35	3.25	2.25	1.5	143.57	199.56	176.38
Information Storage and Processing|L: Replication, recombination and repair|Uracil DNA glycosylase	349.06	331.69	328.22	271.42	272.03	272.26	320.54	351.22	288.76
Information Storage and Processing|L: Replication, recombination and repair|Replication fork clamp-binding protein CrfC (dynamin-like GTPase family)	13.33	20.4	52.58	2.03	0.42	0.15	20.02	6.12	9.86
Information Storage and Processing|L: Replication, recombination and repair|Exonuclease III	797.5	802.01	792.51	814.99	816.58	816.87	755.26	779.08	746.87
Information Storage and Processing|L: Replication, recombination and repair|DNA polymerase I - 3'-5' exonuclease and polymerase domains	407.73	428.12	430.11	278.21	275.65	275.43	489.87	538.95	512.92
Information Storage and Processing|L: Replication, recombination and repair|Predicted Rossmann fold nucleotide-binding protein DprA/Smf involved in DNA uptake	402.64	417.41	417.49	277	274.89	274.88	473.8	509.46	479.51
Information Storage and Processing|L: Replication, recombination and repair|Bacterial nucleoid DNA-binding protein	1313.49	1245.49	1081.97	1093.5	1091.08	1092.57	1224.64	1263.86	1173.41
Information Storage and Processing|L: Replication, recombination and repair|Predicted endonuclease distantly related to archaeal Holliday junction resolvase	402.17	415.97	414.33	276.15	274.7	274.61	408.94	464.88	435.27
Information Storage and Processing|L: Replication, recombination and repair|Holliday junction resolvasome RuvABC endonuclease subunit	401.6	414.95	414.3	276.3	274.71	274.6	419.55	451.66	426.67
Information Storage and Processing|L: Replication, recombination and repair|Adenine-specific DNA methylase	2.43	10.02	9.58	1.15	0.57	0.62	50.75	61.27	61.67
Information Storage and Processing|L: Replication, recombination and repair|DNA polymerase III, epsilon subunit or related 3'-5' exonuclease	557.21	583.53	569.6	543.17	543.82	544.83	486.49	480.04	453.92
Information Storage and Processing|L: Replication, recombination and repair|DNA modification methylase	224.03	220.83	310.35	13.79	6.05	4.81	293.17	312.85	308.68
Information Storage and Processing|L: Replication, recombination and repair|Ribonuclease HIII	1.11	4.68	4.42	0.61	0.43	0.47	35.89	42.69	45.16
Information Storage and Processing|L: Replication, recombination and repair|Thermostable 8-oxoguanine DNA glycosylase	0.15	0.59	0.21	0.04	0.03	0.03	14.07	16.39	10.3
Information Storage and Processing|L: Replication, recombination and repair|Superfamily II DNA or RNA helicase	97.9	152.42	323.86	7.81	4.24	2.6	262.78	289.71	265.84
Information Storage and Processing|L: Replication, recombination and repair|ATP-dependent exoDNAse (exonuclease V) beta subunit (contains helicase and exonuclease domains)	381.71	390.88	328.18	276.19	273.69	274.22	425.86	454.21	413.11
Information Storage and Processing|L: Replication, recombination and repair|Archaea-specific RecJ-like exonuclease, contains DnaJ-type Zn finger domain	0	0	0	0	0	0	0	0	0.16
Information Storage and Processing|L: Replication, recombination and repair|Reverse gyrase	0.12	0.12	0.05	0	0.01	0.02	0.23	0.15	0.41
Information Storage and Processing|L: Replication, recombination and repair|ERCC4-related helicase	0	0	0	0	0	0.02	0	0.03	0.16
Information Storage and Processing|L: Replication, recombination and repair|Superfamily I DNA and/or RNA helicase	1.28	6.54	9.15	0.13	0.32	0.13	10.88	15.43	11.47
Information Storage and Processing|L: Replication, recombination and repair|dsDNA-specific endonuclease/ATPase MutS2	152.23	168.73	132.32	2.24	1.53	1.71	181.48	247.24	180.78
Information Storage and Processing|L: Replication, recombination and repair|Adenine-specific DNA glycosylase, acts on AG and A-oxoG pairs	392.01	393.58	409.5	276.5	274.6	274.61	410.55	428.86	409.36
Information Storage and Processing|L: Replication, recombination and repair|Recombinational DNA repair ATPase RecF	239.28	311.5	361.08	274.92	274.58	274.4	391.24	447.65	433.22
Information Storage and Processing|L: Replication, recombination and repair|Transcription-repair coupling factor (superfamily II helicase)	407.54	427.13	439.53	278.1	275.45	275.31	472.8	518.13	489.27
Information Storage and Processing|L: Replication, recombination and repair|Primosomal protein N' (replication factor Y) - superfamily II helicase	400.42	414.74	416.99	276.95	274.72	274.91	463.57	506.69	475.23
Information Storage and Processing|L: Replication, recombination and repair|Rad3-related DNA helicase	517.96	394.15	317.63	536.26	540.5	540.32	364.38	328.18	289.37
Information Storage and Processing|L: Replication, recombination and repair|RecG-like helicase	401.69	419.1	418.49	277	275.08	274.94	472.3	510.84	480.81
Information Storage and Processing|L: Replication, recombination and repair|Lhr-like helicase	370.92	358.54	353.62	274.31	273.15	272.63	204.67	187.66	228.91
Information Storage and Processing|L: Replication, recombination and repair|Superfamily II helicase, archaea-specific	0	0	0	0	0	0	0	0	0.16
Information Storage and Processing|L: Replication, recombination and repair|Replicative superfamily II helicase	1.02	1.39	0.73	0.07	0.02	0.04	0.74	1.28	1.38
Information Storage and Processing|L: Replication, recombination and repair|ATP-dependent helicase YprA, contains C-terminal metal-binding DUF1998 domain	37.9	61.97	116.51	4.21	1.8	1.01	56.58	71.21	84.86
Information Storage and Processing|L: Replication, recombination and repair|DNA replicative helicase MCM subunit Mcm2, Cdc46/Mcm family	0	0	0	0	0	0.02	0	0.03	0.36
Information Storage and Processing|L: Replication, recombination and repair|Non-homologous end joining protein Ku, dsDNA break repair	414.43	377.7	442.36	279.7	275.12	274.51	211.46	264.48	292.68
Information Storage and Processing|L: Replication, recombination and repair|Archaeal DNA polymerase II, small subunit/DNA polymerase delta, subunit B	0	0	0	0	0	0	0	0.03	0.16
Information Storage and Processing|L: Replication, recombination and repair|DNA anti-recombination protein (rearrangement mutator) RmuC	377.77	383.47	371.27	273.79	273.27	273.35	326.33	312.89	292.06
Information Storage and Processing|L: Replication, recombination and repair|Exonuclease V gamma subunit	19.1	56.19	63.34	265.85	268.92	269.38	108.59	63.32	62.77
Information Storage and Processing|L: Replication, recombination and repair|Chromatin segregation and condensation protein Rec8/ScpA/Scc1, kleisin family	259.81	273.19	301.06	276.7	274.56	274.34	422.61	443.52	428.02
Information Storage and Processing|L: Replication, recombination and repair|Intein/homing endonuclease	0	0	0	0	0	0	0	0	0.1
Information Storage and Processing|L: Replication, recombination and repair|Recombinational DNA repair protein (RecF pathway)	260.22	281.08	308.97	276.46	274.37	274.41	410.04	441.43	425.91
Information Storage and Processing|L: Replication, recombination and repair|DNA topoisomerase VI, subunit B	0.91	1.38	5.07	0.02	0.02	0.06	0.65	0.74	1.78
Information Storage and Processing|L: Replication, recombination and repair|ATP-dependent RNA circularization protein, DNA/RNA ligase (PAB1020) family	0	0	0.06	0	0	0	0	0.05	0
Information Storage and Processing|L: Replication, recombination and repair|DNA polymerase III, delta subunit	403.6	420.71	419.59	277.25	275.14	275.09	475.4	517.35	483.34
Information Storage and Processing|L: Replication, recombination and repair|Eukaryotic-type DNA primase, catalytic (small) subunit	0	0	0	0	0	0.02	0	0.03	0.36
Information Storage and Processing|L: Replication, recombination and repair|Cdc6-related protein, AAA superfamily ATPase	0.65	0.32	0.29	0	0	0.03	0	0.15	0.93
Information Storage and Processing|L: Replication, recombination and repair|DNA replication protein DnaC	190.12	171.19	307.67	7.75	3.5	3.23	253.47	337.11	273.13
Information Storage and Processing|L: Replication, recombination and repair|Deoxyinosine 3'endonuclease (endonuclease V)	158.06	154.3	119.46	2.06	0.77	0.41	32.31	35.21	41.15
Information Storage and Processing|L: Replication, recombination and repair|Endonuclease YncB, thermonuclease family	396.63	376	319.69	12.88	6.15	6.16	235.21	243.36	285.7
Information Storage and Processing|L: Replication, recombination and repair|DNA repair photolyase	376.57	371.05	376.1	274.98	273.66	273.73	312.6	317.07	324.07
Information Storage and Processing|L: Replication, recombination and repair|DNA uptake protein ComE and related DNA-binding proteins	42.71	76.7	147.66	4.13	2.6	1.88	176.29	215.31	176.11
Information Storage and Processing|L: Replication, recombination and repair|Exonuclease VII, large subunit	262.11	278.53	312.97	276.84	274.7	274.34	455.25	494.71	453.47
Information Storage and Processing|L: Replication, recombination and repair|Uracil-DNA glycosylase	358.59	407.3	395.32	28.37	12.04	11.22	584.05	639.3	712.78
Information Storage and Processing|L: Replication, recombination and repair|Holliday junction resolvase, archaeal type	0	0	0	0	0	0.02	0	0	0.57
Information Storage and Processing|L: Replication, recombination and repair|ssDNA-binding replication factor A, large subunit	0	0	0	0	0	0	0	0	0.16
Information Storage and Processing|L: Replication, recombination and repair|NurA 5'-3' nuclease	0	0	0	0	0	0	0	0	0.36
Information Storage and Processing|L: Replication, recombination and repair|Endonuclease NucS, RecB family	36.52	51.05	122.04	2.29	1.44	0.57	39.26	53.73	51.08
Information Storage and Processing|L: Replication, recombination and repair|DNA topoisomerase VI, subunit A	0.91	1.38	5.07	0.06	0.1	0.06	1.16	1.14	2.52
Information Storage and Processing|L: Replication, recombination and repair|DNA replication initiation complex subunit, GINS family	0	0	0	0	0	0	0	0	0.16
Information Storage and Processing|L: Replication, recombination and repair|Exonuclease VII small subunit	254.99	265.21	296.49	276.21	274.16	273.92	417.43	439.85	409.34
Information Storage and Processing|L: Replication, recombination and repair|Adenine-specific DNA methylase, contains a Zn-ribbon domain	4.36	7.85	20.23	0.98	0.44	0.3	7.09	9.36	8.86
Information Storage and Processing|L: Replication, recombination and repair|ATP-dependent DNA ligase	423.76	387.74	330.95	275.21	274.15	273.02	219.23	225.18	259.43
Information Storage and Processing|L: Replication, recombination and repair|DNA polymerase/3'-5' exonuclease PolX	7.99	14.34	14.02	1.53	0.87	0.86	23.51	33.38	44.47
Information Storage and Processing|L: Replication, recombination and repair|Uncharacterized conserved protein, UPF0179 family	0	0	0	0	0	0	0	0	0.16
Information Storage and Processing|L: Replication, recombination and repair|Archaeal DNA polymerase II, large subunit	0	0	0	0	0	0	0	0.03	0.16
Information Storage and Processing|L: Replication, recombination and repair|ERCC4-type nuclease	0.1	0.05	0.16	0.04	0.03	0.03	0.34	0.29	0.34
Information Storage and Processing|L: Replication, recombination and repair|Site-specific DNA recombinase related to the DNA invertase Pin	618.56	571.1	736.81	29.74	12.79	11.2	787.75	1049.15	902.95
Information Storage and Processing|L: Replication, recombination and repair|DNA repair protein RadC, contains a helix-hairpin-helix DNA-binding motif	365.52	364.57	291.41	275	273.59	274.37	426.48	450.27	411.11
Information Storage and Processing|L: Replication, recombination and repair|3-methyladenine DNA glycosylase Mpg	198.85	226.79	277.43	268.22	271.9	271.39	126.2	154.33	155.98
Information Storage and Processing|L: Replication, recombination and repair|Methylphosphotriester-DNA--protein-cysteine methyltransferase (N-terminal fragment of Ada), contains Zn-binding and two AraC-type DNA-binding domains	211.28	182.36	201.42	534.2	540.86	540.7	163.65	156.89	181
Information Storage and Processing|L: Replication, recombination and repair|DNA polymerase III, alpha subunit (gram-positive type)	1.14	5.11	4.72	1.09	0.49	0.53	91.95	131.6	94.05
Information Storage and Processing|L: Replication, recombination and repair|Adenine specific DNA methylase Mod	0.57	1.02	0.55	0.67	0.15	0.13	30.42	33.37	28.58
Information Storage and Processing|L: Replication, recombination and repair|Eukaryotic-type DNA primase, large subunit	0	0	0	0	0	0.02	0	0.03	0.36
Information Storage and Processing|L: Replication, recombination and repair|Holliday junction resolvasome RuvABC, ATP-dependent DNA helicase subunit	403.63	420.72	419.65	277.31	275.17	275.11	475.68	517.79	483.98
Information Storage and Processing|L: Replication, recombination and repair|Replication-associated recombination protein RarA (DNA-dependent ATPase)	403.94	421.9	420.35	277.1	275.06	275.06	480.92	522.21	490.14
Information Storage and Processing|L: Replication, recombination and repair|Endonuclease I	151.35	154.22	130.1	263.4	268.46	268.79	52.19	42.94	44.55
Information Storage and Processing|L: Replication, recombination and repair|DNA polymerase III, gamma/tau subunits	403.7	419.99	419.39	277.21	275.1	275.06	464.02	504.28	473.46
Information Storage and Processing|L: Replication, recombination and repair|3-methyladenine DNA glycosylase Tag	544.75	571.26	557.77	538.92	543.49	543.39	415.28	401.24	384.07
Information Storage and Processing|L: Replication, recombination and repair|Predicted endonuclease, GIY-YIG superfamily	344.49	394.75	361.83	272.6	273.25	273.96	366.75	338.73	338.74
Information Storage and Processing|L: Replication, recombination and repair|DNA-nicking endonuclease, Smr domain	214.35	197.84	183.4	272.36	271.88	272.47	261.07	212.25	234.47
Information Storage and Processing|L: Replication, recombination and repair|Very-short-patch-repair endonuclease	199.47	243.62	277.45	9.09	3.89	3.22	117.37	117.4	160.01
Information Storage and Processing|L: Replication, recombination and repair|RecB family exonuclease	183.28	117.94	82.07	2.68	1.59	0.67	51.54	59.29	73.3
Information Storage and Processing|L: Replication, recombination and repair|Exonuclease I	165.34	131.93	76.92	264.39	268.48	268.94	89.82	36.61	42.48
Information Storage and Processing|L: Replication, recombination and repair|DNA polymerase III, chi subunit	212.38	196.83	164.11	272.39	271.81	272.57	245.47	207.5	228.26
Information Storage and Processing|L: Replication, recombination and repair|DNA relaxase NicK	0.13	0.11	0.05	0	0.01	0.06	5.52	7.1	6.99
Information Storage and Processing|L: Replication, recombination and repair|Primosomal replication protein N	160.44	104.8	52.99	1.96	0.44	0.5	81.78	63.44	45.13
Information Storage and Processing|L: Replication, recombination and repair|DNA recombination-dependent growth factor C	168.25	130.06	80.65	266.03	268.75	269.38	123.9	63.79	69.74
Information Storage and Processing|L: Replication, recombination and repair|Endogenous inhibitor of DNA gyrase, YacG/DUF329 family	208	180.45	152.47	270.32	271.32	272.09	235.55	194.47	213.68
Information Storage and Processing|L: Replication, recombination and repair|DNA polymerase III, psi subunit	1.38	5.04	7.28	0.04	0.05	0.01	3.73	2.58	3.67
Information Storage and Processing|L: Replication, recombination and repair|Negative regulator of replication initiation	1.85	5.61	23.59	0.05	0.06	0.01	13.75	4.76	6.4
Information Storage and Processing|L: Replication, recombination and repair|DNA mismatch repair protein MutH	1.92	5.91	23.78	0.05	0.06	0.01	13.99	5.34	6.55
Information Storage and Processing|L: Replication, recombination and repair|Macrodomain Ter protein organizer, MatP/YcbG family	1.35	5.03	7.28	0.04	0.05	0.01	3.69	2.56	3.57
Information Storage and Processing|L: Replication, recombination and repair|dsDNA-binding SOS-regulon protein, induction by DNA damage requires cAMP	3.67	15.06	23.21	262.54	268.1	268.6	34.28	14.83	13.4
Information Storage and Processing|L: Replication, recombination and repair|Alkylated DNA repair dioxygenase AlkB	524.09	514.71	429.77	275.5	273.94	273.69	262.76	220.31	259.69
Information Storage and Processing|L: Replication, recombination and repair|Eukaryotic-type DNA primase	432.24	386.14	364.05	538.45	542.01	540.89	185.86	215.39	251.79
Information Storage and Processing|L: Replication, recombination and repair|Predicted 3'-5' exonuclease related to the exonuclease domain of PolB	0	0	0.02	0	0	0	0	0	0
Information Storage and Processing|L: Replication, recombination and repair|Replication protein A (RPA) family protein	0	0	0	0	0	0	0	0	0
Information Storage and Processing|L: Replication, recombination and repair|DNA gyrase inhibitor GyrI	8.12	21.04	41.61	263.67	268.73	269.03	61.69	25.19	21.38
Information Storage and Processing|L: Replication, recombination and repair|DNA topoisomerase IB	342.4	256.62	267.62	269.79	270.74	270.7	106.64	119.94	140.37
Information Storage and Processing|L: Replication, recombination and repair|Predicted ATP-dependent endonuclease of the OLD family, contains P-loop ATPase and TOPRIM domains	298.83	235.86	194.97	2.43	0.97	0.91	59.08	58.35	58.04
Information Storage and Processing|L: Replication, recombination and repair|RecA-family ATPase	1.81	5.93	9.25	0.62	0.3	0.16	4.03	5.52	8.39
Information Storage and Processing|L: Replication, recombination and repair|Replication initiation and membrane attachment protein DnaB	0.98	4.28	4.32	0.93	0.37	0.33	39.72	48.63	44.31
Information Storage and Processing|L: Replication, recombination and repair|G:T/U-mismatch repair DNA glycosylase	475.72	430.45	330.46	5.43	2.29	2.03	169.74	188.64	160.79
Information Storage and Processing|L: Replication, recombination and repair|Recombinational DNA repair protein RecT	0.09	0.02	0.13	0.04	0.04	0.04	1.65	1.21	0.83
Information Storage and Processing|L: Replication, recombination and repair|G:T-mismatch repair DNA endonuclease, very short patch repair protein	15.22	22.49	22.77	1.29	0.77	0.64	60.39	49.98	42.83
Information Storage and Processing|L: Replication, recombination and repair| Predicted 5' DNA nuclease, flap endonuclease-1-like, helix-3-turn-helix (H3TH) domain	30.67	27.82	17.75	2.22	1.49	2.09	68.8	87.06	113.19
Information Storage and Processing|L: Replication, recombination and repair|ATP-dependent helicase/DNAse subunit B	1.1	5.29	5.1	1.09	0.47	0.53	103.45	146.54	106.52
Information Storage and Processing|L: Replication, recombination and repair|HKD family nuclease	0.14	0.53	0	0.09	0	0.06	0.81	2.14	0.95
Information Storage and Processing|L: Replication, recombination and repair|Inactivated superfamily I helicase	41.39	62.09	82.53	7.22	2.87	2.96	119.77	113.26	145.4
Information Storage and Processing|L: Replication, recombination and repair|Primosomal replication protein N''	1.77	5.16	7.55	0.04	0.05	0.01	6.71	3.69	5.63
Information Storage and Processing|L: Replication, recombination and repair|DNA replication protein DnaD	1.14	4.95	4.63	0.98	0.44	0.55	43.67	57.38	49.56
Information Storage and Processing|L: Replication, recombination and repair|Superfamily I DNA and RNA helicases	0	0.01	0	0	0	0	0.08	0.05	0.13
Information Storage and Processing|L: Replication, recombination and repair|DNA helicase IV	76.96	98.86	152.17	4.33	3.36	1.39	106.2	165.63	147.3
Information Storage and Processing|L: Replication, recombination and repair|N-glycosylase/DNA lyase	0	0	0	0	0	0	0	0	0
Information Storage and Processing|L: Replication, recombination and repair|Exosortase/Archaeosortase	0	0	0	0	0	0	0	0	0
Information Storage and Processing|L: Replication, recombination and repair|Superfamily II DNA/RNA helicase required for DNA uptake (late competence protein)	0.96	4.28	4.31	0.92	0.37	0.33	39.64	48.44	44.15
Information Storage and Processing|L: Replication, recombination and repair|Antirestriction protein ArdC	10.65	34.64	49.76	3.08	1.82	1.85	46.94	68.8	72
Information Storage and Processing|L: Replication, recombination and repair|UV DNA damage repair endonuclease	0.88	5.75	4.8	0.61	0.55	0.5	22.19	30.63	40.46
Information Storage and Processing|L: Replication, recombination and repair|3-methyladenine DNA glycosylase AlkC	143.37	146.61	104.14	262.5	268.22	268.91	41.07	40.45	35.19
Information Storage and Processing|L: Replication, recombination and repair|Site-specific recombinase	301.78	236.09	156.75	2.15	0.55	0.71	87.85	74.36	60.96
Information Storage and Processing|L: Replication, recombination and repair|Regulator of replication initiation timing	0.98	4.28	4.31	0.89	0.35	0.32	36.87	44.32	42.81
Information Storage and Processing|L: Replication, recombination and repair|Holliday junction resolvase RusA (prophage-encoded endonuclease)	1.28	2.23	4.97	0.1	0.14	0.08	15.48	19.01	18.22
Information Storage and Processing|L: Replication, recombination and repair|Superfamily II RNA helicase	39.63	50.37	118.01	2.42	1.62	0.54	41.01	53.05	51.12
Information Storage and Processing|L: Replication, recombination and repair|Adenine-specific DNA methylase, N12 class	0.28	1.15	0.46	0.3	0.31	0.46	28.94	41.06	27.68
Information Storage and Processing|L: Replication, recombination and repair|DNA-binding ferritin-like protein (Dps family)	8.5	14.73	77.98	0.21	0.12	0.05	7.4	15.89	6.03
Information Storage and Processing|L: Replication, recombination and repair|3-methyladenine DNA glycosylase AlkD	179.44	194.6	239.77	3.31	1.79	1.27	115.17	153.2	111.56
Information Storage and Processing|L: Replication, recombination and repair|Site-specific recombinase XerC	177.66	154.19	95.05	267.33	269.99	270.52	185.16	124.58	124.35
Information Storage and Processing|L: Replication, recombination and repair|Site-specific recombinase XerD	1870.42	2046.49	2055.77	592.36	570.59	568.49	2197	2508.45	2315.74
Information Storage and Processing|L: Replication, recombination and repair|Predicted transposase YdaD	0.99	5.64	3.61	0.58	0.03	0.06	6.66	7.52	3.48
Metabolism|C: Energy production and conversion|Pyruvate/2-oxoglutarate/acetoin dehydrogenase complex, dehydrogenase (E1) component	623.75	747.8	863.23	551.63	549.6	549.83	531.57	568.69	673.98
Metabolism|C: Energy production and conversion|Malate/lactate dehydrogenase	397.44	405.34	398.7	14.82	7.28	6.92	517.02	564.39	528.28
Metabolism|C: Energy production and conversion|Succinyl-CoA synthetase, beta subunit	407.47	427.07	416.33	278.22	275.21	275.24	356.21	357.02	383.44
Metabolism|C: Energy production and conversion|FoF1-type ATP synthase, beta subunit	406.27	422.66	425.15	277.16	275.13	275.01	470.76	507.77	474.62
Metabolism|C: Energy production and conversion|FoF1-type ATP synthase, alpha subunit	406.14	422.64	425.08	277.13	275.11	275	468.96	506.86	472.68
Metabolism|C: Energy production and conversion|Succinyl-CoA synthetase, alpha subunit	408.75	429.33	423	278.39	275.26	275.28	359.13	362.3	386.76
Metabolism|C: Energy production and conversion|Fumarate hydratase class II	398.19	420.46	408.44	539.15	542.45	542.96	360.85	352.67	375.65
Metabolism|C: Energy production and conversion|Inorganic pyrophosphatase	397.93	402.17	410.53	276.06	274.28	273.98	332.11	336.11	340.66
Metabolism|C: Energy production and conversion|FoF1-type ATP synthase, gamma subunit	406.15	422.64	425.08	277.13	275.11	275	470.53	507.6	473.77
Metabolism|C: Energy production and conversion|Glycerol-3-phosphate dehydrogenase	864.09	906.15	1045.45	822.23	820.58	819.47	913.64	880.42	903.1
Metabolism|C: Energy production and conversion|Anaerobic selenocysteine-containing dehydrogenase	824.63	790.13	835.4	821.46	817.84	817.54	652.02	568.42	658.95
Metabolism|C: Energy production and conversion|Fe-S oxidoreductase	423.52	384.07	276.87	540.78	542.5	543.14	387.71	333.19	367.54
Metabolism|C: Energy production and conversion|FAD/FMN-containing dehydrogenase	1900.72	1772.95	1796.74	1391.94	1375.14	1371.83	1641.91	1498.95	1703.69
Metabolism|C: Energy production and conversion|Phosphotransacetylase	88.7	162.09	247.22	273.17	272.67	273.04	406.98	420.9	358.47
Metabolism|C: Energy production and conversion|Malic enzyme	609.99	573.08	554.32	284.67	278.03	277.88	648.24	637.56	653.19
Metabolism|C: Energy production and conversion|Acetate kinase	92.32	180.08	310	12.2	5.09	4.15	400.04	430.37	346.32
Metabolism|C: Energy production and conversion|Polyferredoxin	499.01	478.82	397.98	797.04	808.04	809.93	355.91	232.19	245.18
Metabolism|C: Energy production and conversion|FoF1-type ATP synthase, epsilon subunit	250.91	257.97	227.41	275.81	273.5	273.66	403.89	412.92	401.03
Metabolism|C: Energy production and conversion|FoF1-type ATP synthase, membrane subunit a	407.55	423.06	425.16	277.15	275.14	275.02	470.51	509.98	474.8
Metabolism|C: Energy production and conversion|Glycerol dehydrogenase or related enzyme, iron-containing ADH family	11.04	25.39	51.34	1.24	0.66	0.49	82.24	105.61	71.16
Metabolism|C: Energy production and conversion|Citrate synthase	636.77	640.99	712.75	552.52	547.55	546.85	669.25	640.06	607.46
Metabolism|C: Energy production and conversion|Ni,Fe-hydrogenase I large subunit	17.83	32.86	73.63	2.88	0.91	0.77	52.24	62.17	41.15
Metabolism|C: Energy production and conversion|NADH:ubiquinone oxidoreductase 20 kD subunit (chhain B) or related Fe-S oxidoreductase	408.2	410.91	340.01	276.43	274.66	274.04	325.06	329.92	356.29
Metabolism|C: Energy production and conversion|Flavorubredoxin	2.85	10.86	24.42	0.6	0.33	0.64	144.09	212.47	132.32
Metabolism|C: Energy production and conversion|Acyl-CoA hydrolase	467.01	443.96	323.26	531.25	538.81	539.57	244.21	226.33	200.77
Metabolism|C: Energy production and conversion|NAD(P)H-dependent FMN reductase	1287.04	1166.92	1085.34	1082.93	1087.94	1087.48	827.43	789.24	893.79
Metabolism|C: Energy production and conversion|Glutathionyl-hydroquinone reductase	72.04	104.84	174.97	269.13	271.62	271.65	141.6	156.57	182.07
Metabolism|C: Energy production and conversion|Fe-S-cluster-containing dehydrogenase component	362.01	350.02	285.48	9.47	4.51	4.69	304.08	264.8	307.31
Metabolism|C: Energy production and conversion|Isocitrate/isopropylmalate dehydrogenase	751.89	678.44	669.05	553.68	548.13	548.06	695.85	627.65	662.18
Metabolism|C: Energy production and conversion|Succinate dehydrogenase/fumarate reductase, Fe-S protein subunit	574.41	589.32	585.7	279.33	276.31	275.5	424.47	442.67	464.37
Metabolism|C: Energy production and conversion|Pyruvate/2-oxoglutarate dehydrogenase complex, dihydrolipoamide acyltransferase (E2) component	1017.69	1075.85	1198.73	826.12	822.75	823	877.09	897.55	1006.36
Metabolism|C: Energy production and conversion|Isocitrate dehydrogenase	239.65	247.77	207.26	273.73	273.79	273.67	321.32	335.8	338.01
Metabolism|C: Energy production and conversion|NAD(P)H-flavin reductase	399.6	337.89	216.44	538.02	541.83	542.09	497.73	563.06	462.51
Metabolism|C: Energy production and conversion|Phosphoglycolate phosphatase, HAD superfamily	886.47	902.79	870.56	1348.87	1358.26	1358.52	1270.15	1216.42	1163.71
Metabolism|C: Energy production and conversion|Glycerol kinase	413.35	419.98	433.92	276.51	275.38	274.8	413.62	422.47	428.67
Metabolism|C: Energy production and conversion|2-oxoglutarate dehydrogenase complex, dehydrogenase (E1) component, and related enzymes	398.71	408.23	413.79	276.1	274.44	274.3	328.54	313.41	346.45
Metabolism|C: Energy production and conversion|NADPH:quinone reductase or related Zn-dependent oxidoreductase	2184.18	2171.29	2206	2713	2719.38	2717.71	1704.77	1611.21	1882.36
Metabolism|C: Energy production and conversion|Ferredoxin	714.89	649.92	625.44	295.42	281.33	279.93	647.88	607.46	643.47
Metabolism|C: Energy production and conversion|FoF1-type ATP synthase, membrane subunit c/Archaeal/vacuolar-type H+-ATPase, subunit K	255.11	253.64	274.29	274.39	273.09	272.84	397.71	444.84	411.35
Metabolism|C: Energy production and conversion|Dehydrogenase (flavoprotein)	500.7	575.94	570.21	551.17	547.65	545.84	514.14	539.3	564.81
Metabolism|C: Energy production and conversion|NADH:ubiquinone oxidoreductase 49 kD subunit (chain D)	410.64	411.16	340.19	276.44	274.66	274.04	325.74	335.71	364.36
Metabolism|C: Energy production and conversion|Formate hydrogenlyase subunit 4	3.12	11.72	24.59	0.91	0.37	0.48	13.8	17.37	20.6
Metabolism|C: Energy production and conversion|Formate hydrogenlyase subunit 3/Multisubunit Na+/H+ antiporter, MnhD subunit	259.05	281.14	309.87	277.36	275.1	274.98	387.91	325.48	369.99
Metabolism|C: Energy production and conversion|2-polyprenyl-6-methoxyphenol hydroxylase and related FAD-dependent oxidoreductases	2246.8	2013.91	2139.58	1913.53	1908.53	1906.42	1496.26	1299.12	1545.78
Metabolism|C: Energy production and conversion|Multimeric flavodoxin WrbA	419.83	431.51	381.44	543.91	543.31	543.35	387.25	479.27	446.08
Metabolism|C: Energy production and conversion|Pyruvate:ferredoxin oxidoreductase or related 2-oxoacid:ferredoxin oxidoreductase, alpha subunit	49.9	90.42	105.25	6.45	3.84	3.37	315.75	460.28	357.37
Metabolism|C: Energy production and conversion|Ni,Fe-hydrogenase maturation factor	24.23	42.78	76.76	2.58	1.06	0.89	70.22	78.76	58.21
Metabolism|C: Energy production and conversion|FoF1-type ATP synthase, membrane subunit b or b'	454.13	492.58	516.69	283.76	278.25	278.15	597.8	626.29	628.34
Metabolism|C: Energy production and conversion|FoF1-type ATP synthase, delta subunit	403.58	415.24	418.77	276.91	274.79	274.77	458.18	480.78	452.86
Metabolism|C: Energy production and conversion|NADH:ubiquinone oxidoreductase subunit 11 or 4L (chain K)	407.83	410.94	340.15	276.44	274.64	274.05	323.6	326.98	354.44
Metabolism|C: Energy production and conversion|Flavodoxin	14.2	47.51	90.89	264.65	269.13	269.55	282.95	350.04	248.62
Metabolism|C: Energy production and conversion|Rieske Fe-S protein	246.89	249.66	279.55	275.82	273.69	273.82	283.37	253.41	300.63
Metabolism|C: Energy production and conversion|Nitroreductase	1522.44	1450.43	1315.38	835.09	825.82	825.76	1491.38	1616.56	1533.9
Metabolism|C: Energy production and conversion|Cytochrome c biogenesis protein CcdA	158.27	239.91	453.26	280.34	275.92	274.88	332.87	364.91	390.05
Metabolism|C: Energy production and conversion|NADH:ubiquinone oxidoreductase subunit 3 (chain A)	408.08	410.88	340.05	276.43	274.66	274.04	324.18	329.43	355.75
Metabolism|C: Energy production and conversion|NADH:ubiquinone oxidoreductase subunit 6 (chain J)	406.33	409.41	338.94	276.41	274.64	274.02	321.57	326.77	352.56
Metabolism|C: Energy production and conversion|Heme/copper-type cytochrome/quinol oxidase, subunit 1	511.72	537.55	576.94	561.18	550.27	549.11	552.51	512.68	607.57
Metabolism|C: Energy production and conversion|NADH:ubiquinone oxidoreductase 27 kD subunit (chain C)	401.31	386.05	305.17	12.73	5.85	4.86	271.46	277.93	300.86
Metabolism|C: Energy production and conversion|NADH:ubiquinone oxidoreductase subunit 1 (chain H)	406.13	408.92	339.26	276.44	274.67	274.04	321.66	327.04	353.36
Metabolism|C: Energy production and conversion|NADH:ubiquinone oxidoreductase subunit 2 (chain N)	406.61	409.54	338.91	276.41	274.69	274.09	322.14	327.29	353.99
Metabolism|C: Energy production and conversion|NADH:ubiquinone oxidoreductase subunit 4 (chain M)	408	411.49	340.61	276.49	274.69	274.07	325.85	328.8	356.03
Metabolism|C: Energy production and conversion|NADH:ubiquinone oxidoreductase subunit 5 (chain L)/Multisubunit Na+/H+ antiporter, MnhA subunit	625.25	593.99	525.24	548.79	546.93	547.27	657.82	544.96	633.6
Metabolism|C: Energy production and conversion|Acyl-CoA reductase or other NAD-dependent aldehyde dehydrogenase	3880.64	3811.17	3927.03	2744.66	2737.27	2735.15	2890.77	2640	2970.63
Metabolism|C: Energy production and conversion|Pyruvate:ferredoxin oxidoreductase or related 2-oxoacid:ferredoxin oxidoreductase, beta subunit	44.34	67.12	76.88	5.72	3.33	2.77	168.47	249.25	219.83
Metabolism|C: Energy production and conversion|Pyruvate:ferredoxin oxidoreductase or related 2-oxoacid:ferredoxin oxidoreductase, gamma subunit	10.96	17.93	16.79	1.97	0.94	1.47	121.33	207.25	142.11
Metabolism|C: Energy production and conversion|Hemoglobin-like flavoprotein	23.56	69.99	157.79	267.65	270.07	270.16	123.79	62.39	87.97
Metabolism|C: Energy production and conversion|Ferredoxin-NADP reductase	975.12	1012	1322.19	1619.18	1628.11	1627.12	900.87	800.76	897.29
Metabolism|C: Energy production and conversion|Formylmethanofuran dehydrogenase subunit B	2.49	8.58	6.39	0.17	0.19	0.18	6.15	9.58	11.04
Metabolism|C: Energy production and conversion|NADH dehydrogenase/NADH:ubiquinone oxidoreductase 75 kD subunit (chain G)	242.18	238.29	205.34	274.01	272.71	272.77	252.52	235.39	257.88
Metabolism|C: Energy production and conversion|Coenzyme F420-reducing hydrogenase, beta subunit	2.73	5.88	2.57	0.26	0.19	0.28	10.63	14.63	19.2
Metabolism|C: Energy production and conversion|Archaeal flavoprotein	1.93	6.3	5.84	0.07	0.05	0.04	0.48	2.78	3.1
Metabolism|C: Energy production and conversion|Pyruvate carboxylase	54.34	61.31	130.54	4.67	2.49	2.66	152.15	162.71	190.58
Metabolism|C: Energy production and conversion|Acyl-CoA synthetase (NDP forming)	418.29	347.23	380.61	19.67	6.81	5.63	297.51	274.08	270.73
Metabolism|C: Energy production and conversion|Aconitase A	566.18	515.19	457.5	543.21	543.88	544.27	467.04	479.04	488.1
Metabolism|C: Energy production and conversion|Aconitase B	309.98	265.7	183.75	266.31	268.81	269.59	156.83	89.7	75.59
Metabolism|C: Energy production and conversion|Lactate dehydrogenase or related 2-hydroxyacid dehydrogenase	960.93	888.14	815.78	1876.7	1893.87	1896.6	938.16	897.83	956.45
Metabolism|C: Energy production and conversion|Succinate dehydrogenase/fumarate reductase, flavoprotein subunit	861.92	874.48	1050.68	298.09	284.17	281.22	727.38	730.41	746.14
Metabolism|C: Energy production and conversion|TPP-dependent pyruvate or acetoin dehydrogenase subunit alpha	323.37	423.06	614.08	546.96	546.5	546.52	453.24	470.05	576.1
Metabolism|C: Energy production and conversion|Cytochrome c biogenesis factor	63.05	111.98	144.95	271.28	272.26	272.63	228.38	199.14	224.3
Metabolism|C: Energy production and conversion|L-lactate utilization protein LutB, contains a ferredoxin-type domain	25.36	42.7	36.13	268.27	270.09	270.4	130.3	158.83	153.05
Metabolism|C: Energy production and conversion|Nitrate reductase beta subunit	22.61	37.1	34.96	265.16	269.28	269.95	117.61	89.15	96.16
Metabolism|C: Energy production and conversion|Fe-S-cluster-containing hydrogenase component 2	0.34	8.48	34.42	0.08	0.09	0.28	19.33	20.05	15.58
Metabolism|C: Energy production and conversion|Formate hydrogenlyase subunit 6/NADH:ubiquinone oxidoreductase 23 kD subunit (chain I)	403.81	407.47	364.93	276.28	274.49	273.93	312.23	310.28	341.25
Metabolism|C: Energy production and conversion|Pyruvate:ferredoxin oxidoreductase or related 2-oxoacid:ferredoxin oxidoreductase, delta subunit	1.13	1.6	0.92	0.11	0.03	0.1	9.38	13.85	8.4
Metabolism|C: Energy production and conversion|Heterodisulfide reductase, subunit A (polyferredoxin)	0.03	0.14	0.04	0.15	0.02	0.09	3.2	8.3	3.82
Metabolism|C: Energy production and conversion|Heterodisulfide reductase, subunit C	0.11	0.36	0.09	0	0	0	0	0	0.73
Metabolism|C: Energy production and conversion|Hydroxylamine reductase (hybrid-cluster protein)	2.17	11.76	24.59	1.16	0.36	0.75	124.4	185.16	108.96
Metabolism|C: Energy production and conversion|CO dehydrogenase/acetyl-CoA synthase alpha subunit	0	0	0	0	0	0	0	0	0
Metabolism|C: Energy production and conversion|Formylmethanofuran dehydrogenase subunit D	0	0	0	0	0	0	0.07	0	0.27
Metabolism|C: Energy production and conversion|Archaeal/vacuolar-type H+-ATPase catalytic subunit A/Vma1	2.11	11.77	10.79	0.85	0.38	0.43	76.83	116.96	75.08
Metabolism|C: Energy production and conversion|Archaeal/vacuolar-type H+-ATPase subunit B/Vma2	2.11	11.77	10.79	0.85	0.38	0.43	77.73	117.66	76.7
Metabolism|C: Energy production and conversion|FMN-dependent NADH-azoreductase	528.25	545.05	481.05	1062.01	1077.02	1077.74	267.34	209.91	224.07
Metabolism|C: Energy production and conversion|Inorganic pyrophosphatase/exopolyphosphatase	3.58	12.22	23.36	0.77	0.62	0.85	114.84	141.09	110.25
Metabolism|C: Energy production and conversion|Formylmethanofuran dehydrogenase subunit A	2.49	8.59	6.39	0.17	0.19	0.18	6.13	9.58	11.04
Metabolism|C: Energy production and conversion|Pyruvate/2-oxoglutarate dehydrogenase complex, dihydrolipoamide dehydrogenase (E3) component or related enzyme	1487.46	1470.03	1511.13	1370.23	1365.93	1366.75	1470.03	1483.77	1530.8
Metabolism|C: Energy production and conversion|NAD(P)H-nitrite reductase, large subunit	201.17	153.36	147.71	530.48	539.25	539.82	183.83	139.48	134.93
Metabolism|C: Energy production and conversion|NADH dehydrogenase, FAD-containing subunit	511.16	566.73	620.14	549.36	547.36	545.9	483.52	508.5	531.86
Metabolism|C: Energy production and conversion|Acylphosphatase	197.13	182.46	153.6	9.4	3.6	3.14	184.84	208.02	207.25
Metabolism|C: Energy production and conversion|Archaeal/vacuolar-type H+-ATPase subunit I/STV1	2.11	11.74	10.76	0.82	0.36	0.44	74.11	112.51	70.59
Metabolism|C: Energy production and conversion|Cytochrome bd-type quinol oxidase, subunit 1	238.99	281.63	340.57	277.28	274.26	273.02	244.72	286.91	322.49
Metabolism|C: Energy production and conversion|Phosphoenolpyruvate carboxykinase, GTP-dependent	198.91	157.45	183.88	6.12	2.24	1.56	121.23	119.48	122.03
Metabolism|C: Energy production and conversion|NAD/NADP transhydrogenase beta subunit	239.84	241.11	220.08	275.16	273.45	273.51	275.09	247.71	283.92
Metabolism|C: Energy production and conversion|Cytochrome b subunit of the bc complex	258.8	257.34	305.37	275.52	273.54	273.17	273.99	266.63	266.11
Metabolism|C: Energy production and conversion|Cytochrome bd-type quinol oxidase, subunit 2	406.12	409.51	444.56	541.6	543.33	542.85	421.48	395.7	397.02
Metabolism|C: Energy production and conversion|Na+/H+-dicarboxylate symporter	998.3	983.79	1017.05	1335.42	1351.26	1352.38	601.36	648.26	636.83
Metabolism|C: Energy production and conversion|FMN-dependent dehydrogenase, includes L-lactate dehydrogenase and type II isopentenyl diphosphate isomerase	447.17	432.83	406.83	21.02	9.82	8.79	521.56	444.22	511.34
Metabolism|C: Energy production and conversion|CO or xanthine dehydrogenase, FAD-binding subunit	337.41	358.91	425.12	294.43	280.07	278.74	423	479.9	569.74
Metabolism|C: Energy production and conversion|Cytochrome c biogenesis protein ResB	37.5	74.35	127.31	5.19	2.04	1.29	106.88	92.78	97.01
Metabolism|C: Energy production and conversion|Na+-transporting NADH:ubiquinone oxidoreductase, subunit NqrD	2.69	18.17	28.65	0.74	0.26	0.65	106.49	66.58	45.79
Metabolism|C: Energy production and conversion|Quinol monooxygenase YgiN	577.91	597.11	710.43	1067.5	1081.44	1082.04	396.86	401.3	439.14
Metabolism|C: Energy production and conversion|Archaeal/vacuolar-type H+-ATPase subunit E/Vma4	0.45	5.97	1.37	0.35	0.19	0.37	54.68	89.49	51.66
Metabolism|C: Energy production and conversion|Archaeal/vacuolar-type H+-ATPase subunit D/Vma8	2.11	11.77	10.79	0.85	0.38	0.43	77.73	117.66	76.63
Metabolism|C: Energy production and conversion|Archaeal/vacuolar-type H+-ATPase subunit F/Vma7	0.38	1.16	0.95	0.17	0.13	0.25	62.05	88.55	56.83
Metabolism|C: Energy production and conversion|Alcohol dehydrogenase, class IV	430.01	467.4	480.52	1074.29	1082.26	1084.52	854.84	853.19	817.46
Metabolism|C: Energy production and conversion|CO dehydrogenase/acetyl-CoA synthase gamma subunit (corrinoid Fe-S protein)	0.01	0.18	0	0.07	0.02	0.07	1.8	4.93	1.24
Metabolism|C: Energy production and conversion|Formate dehydrogenase assembly factor FdhD	396.89	400.13	462.9	277.68	274.43	273.82	269.42	247.4	278.16
Metabolism|C: Energy production and conversion|Archaeal/vacuolar-type H+-ATPase subunit C/Vma6	0.38	1.16	0.92	0.14	0.13	0.25	57.62	85.09	54.94
Metabolism|C: Energy production and conversion|CO or xanthine dehydrogenase, Mo-binding subunit	725.07	702.09	735.26	841.12	824.58	824.42	852.62	857.87	994.57
Metabolism|C: Energy production and conversion|L-lactate utilization protein LutC, contains LUD domain	23.6	37.76	34.85	267.61	269.71	269.9	123.05	152.39	143.44
Metabolism|C: Energy production and conversion|Succinate-acetate transporter protein	4.96	9.95	27.46	0.29	0.25	0.19	27.58	38.59	27.44
Metabolism|C: Energy production and conversion|Rubrerythrin	13.52	36.15	16.27	1.33	0.98	1.17	186.21	302.52	183.41
Metabolism|C: Energy production and conversion|CO dehydrogenase/acetyl-CoA synthase beta subunit	0.01	0.18	0	0.07	0.02	0.07	1.7	4.6	1.12
Metabolism|C: Energy production and conversion|L-lactate permease	179.32	151.75	191.96	795.16	806.98	808.44	271.27	204.27	247.49
Metabolism|C: Energy production and conversion|Heme/copper-type cytochrome/quinol oxidase, subunit 2	472.93	482.47	521.95	555.95	548.04	547.77	515.43	451.81	539.07
Metabolism|C: Energy production and conversion|Fe-S oxidoreductase, related to NifB/MoaA family	2.83	6.07	2.94	0.42	0.29	0.27	39.84	70.28	44.85
Metabolism|C: Energy production and conversion|ABC-type Na+ efflux pump, permease component	173.09	188.4	150.5	4.49	2.37	2.22	130.51	172.54	162.41
Metabolism|C: Energy production and conversion|Predicted aconitase	20.54	17.38	10.23	263.06	268.37	268.93	17.14	23.28	35.54
Metabolism|C: Energy production and conversion|Na+-transporting NADH:ubiquinone oxidoreductase, subunit NqrA	2.69	13.5	28.2	0.73	0.25	0.65	106.37	66.15	45.66
Metabolism|C: Energy production and conversion|Ni,Fe-hydrogenase I small subunit	17.73	32.64	73.63	2.87	0.9	0.77	51.57	61.74	40.62
Metabolism|C: Energy production and conversion|Na+/H+ antiporter NhaC	12.22	26.38	73.8	3.5	1.92	2.46	287.97	363.7	272.51
Metabolism|C: Energy production and conversion|Rubredoxin	207.02	200.21	152.22	272.61	271.56	271.85	216.64	264.72	220.84
Metabolism|C: Energy production and conversion|Formaldehyde-activating enzyme nesessary for methanogenesis	8.88	29.53	24.82	0.64	0.67	0.6	18.91	30.45	33.08
Metabolism|C: Energy production and conversion|Na+-transporting NADH:ubiquinone oxidoreductase, subunit NqrB	3.2	13.32	28.35	0.71	0.26	0.63	105.91	63.86	44.89
Metabolism|C: Energy production and conversion|Tartrate dehydratase beta subunit/Fumarate hydratase class I, C-terminal domain	3.02	4.45	9.8	0.62	0.41	0.6	111.02	145.24	106.24
Metabolism|C: Energy production and conversion|Heme/copper-type cytochrome/quinol oxidase, subunit 3	492.37	510.97	561.88	821.66	817.41	817.43	552.09	453.91	546.63
Metabolism|C: Energy production and conversion|NADH-FMN oxidoreductase RutF, flavin reductase (DIM6/NTAB) family	910.7	879.27	1049.95	1093.27	1092.48	1091.9	989.11	1018.86	1050.08
Metabolism|C: Energy production and conversion|Phosphoenolpyruvate carboxykinase, ATP-dependent	188.03	221.51	209.54	269.9	272.14	273.09	274.72	270.56	288.33
Metabolism|C: Energy production and conversion|CO dehydrogenase/acetyl-CoA synthase epsilon subunit	0	0	0	0	0	0	0	0	0
Metabolism|C: Energy production and conversion|Pyruvate-formate lyase	5.89	22.04	45	1.07	0.58	0.75	190.46	258.6	169.33
Metabolism|C: Energy production and conversion|Na+-transporting methylmalonyl-CoA/oxaloacetate decarboxylase, beta subunit	6.05	16.62	9.15	0.64	0.24	0.45	122.51	155.09	98.89
Metabolism|C: Energy production and conversion|NADH:ubiquinone oxidoreductase, NADH-binding 51 kD subunit (chain F)	468.24	508.85	478.43	548.5	545.88	545.63	482.68	540.43	493.91
Metabolism|C: Energy production and conversion|2,4-dienoyl-CoA reductase or related NADH-dependent reductase, Old Yellow Enzyme (OYE) family	1098.59	1092.58	1141.49	2145.65	2164.08	2166.06	1044.96	1002.59	1115.33
Metabolism|C: Energy production and conversion|NADH:ubiquinone oxidoreductase 24 kD subunit (chain E)	437.46	460.23	409.04	543.69	543.94	544.58	447.25	472.08	455.51
Metabolism|C: Energy production and conversion|Coenzyme F420-reducing hydrogenase, delta subunit	0.24	0.78	0.43	0.33	0.04	0.18	3.52	9.67	4.01
Metabolism|C: Energy production and conversion|F420-dependent methylenetetrahydromethanopterin dehydrogenase	0	0	0	0	0	0	0	0	0.16
Metabolism|C: Energy production and conversion|Coenzyme F420-reducing hydrogenase, gamma subunit	3.81	8.22	7.4	0.17	0.11	0.12	1.44	8.93	2.36
Metabolism|C: Energy production and conversion|Tartrate dehydratase alpha subunit/Fumarate hydratase class I, N-terminal domain	348.95	327.31	269.15	273.17	272.48	272.52	368.93	364.95	328.58
Metabolism|C: Energy production and conversion|Ni,Fe-hydrogenase I cytochrome b subunit	5.8	11.2	25.82	1.47	0.36	0.26	35.04	37.58	29.5
Metabolism|C: Energy production and conversion|Alcohol dehydrogenase YqhD, Fe-dependent ADH family	300.75	229.88	193.92	1.3	0.55	0.6	131.41	173.77	117.95
Metabolism|C: Energy production and conversion|Succinate dehydrogenase/fumarate reductase, cytochrome b subunit	241.17	233.81	286.7	13.4	5.41	5.08	291.9	268.88	294.36
Metabolism|C: Energy production and conversion|Cytochrome c, mono- and diheme variants	1097.03	1080.82	973.52	1345.68	1353.59	1355.13	690.89	585.55	613.1
Metabolism|C: Energy production and conversion|Electron transfer flavoprotein, alpha subunit	421.54	441.3	449.75	541.45	543.76	544.11	505.87	500.33	475.1
Metabolism|C: Energy production and conversion|Desulfoferrodoxin, superoxide reductase-like (SORL) domain	0.03	5.21	0.74	0.26	0.07	0.12	72.24	105.71	67.09
Metabolism|C: Energy production and conversion|Formylmethanofuran:tetrahydromethanopterin formyltransferase	2.51	8.59	6.39	0.17	0.19	0.18	6.13	9.58	11.2
Metabolism|C: Energy production and conversion|Periplasmic DMSO/TMAO reductase YedYZ, molybdopterin-dependent catalytic subunit	491.6	476.69	531.05	286.98	279.35	278.25	418.08	403.96	489.19
Metabolism|C: Energy production and conversion|Heterodisulfide reductase, subunit B	2.52	4.03	1.96	0.23	0.04	0.19	26.07	34.42	24.25
Metabolism|C: Energy production and conversion|Malate/lactate/ureidoglycolate dehydrogenase, LDH2 family	69.15	112.16	158.38	538.96	541.33	542.85	225.65	224.45	254.72
Metabolism|C: Energy production and conversion|CO dehydrogenase/acetyl-CoA synthase delta subunit (corrinoid Fe-S protein)	0.01	0.18	0	0.07	0.02	0.07	1.74	4.77	1.19
Metabolism|C: Energy production and conversion|Aerobic-type carbon monoxide dehydrogenase, small subunit, CoxS/CutS family	535.14	573.28	627.96	833.33	821.83	821.54	716.52	715.89	838.23
Metabolism|C: Energy production and conversion|Electron transfer flavoprotein, alpha and beta subunits	407.99	425.78	433.02	541.28	543.53	543.98	503.46	498.48	470.74
Metabolism|C: Energy production and conversion|Succinate dehydrogenase, hydrophobic anchor subunit	237.41	227.87	277.9	274.35	273.05	273.27	277.93	249.72	280.74
Metabolism|C: Energy production and conversion|Nitrate reductase assembly protein NarJ, required for insertion of molybdenum cofactor	22.21	34.69	35.11	265.14	269.27	269.93	117.61	88.98	96.24
Metabolism|C: Energy production and conversion|Nitrate reductase gamma subunit	22.4	35.64	35.57	265.19	269.26	269.93	124.39	98.06	100.73
Metabolism|C: Energy production and conversion|Formylmethanofuran dehydrogenase subunit E	1.57	2.78	5.49	0.24	0.03	0.14	3.28	6.78	4.01
Metabolism|C: Energy production and conversion|Na+-transporting NADH:ubiquinone oxidoreductase, subunit NqrE	2.69	18.17	40.3	0.74	0.26	0.65	106.74	66.99	46.11
Metabolism|C: Energy production and conversion|Peroxiredoxin family protein	9.54	23.52	20.05	2.24	0.5	0.44	15.15	17.97	27.01
Metabolism|C: Energy production and conversion|Formylmethanofuran dehydrogenase subunit C	2.49	8.58	6.39	0.17	0.19	0.18	6.13	9.58	11.04
Metabolism|C: Energy production and conversion|Isocitrate lyase	370.68	344.8	373.26	273.78	272.49	272.36	217.13	187.97	241.24
Metabolism|C: Energy production and conversion|Malate synthase	387.77	372.76	449.43	275.74	273.41	273.03	295.95	250.72	290.75
Metabolism|C: Energy production and conversion|Polyphosphate kinase 2, PPK2 family	588.2	579.83	673.02	546.62	545.48	545.22	444.91	394.27	391.26
Metabolism|C: Energy production and conversion|Cytochrome c-type biogenesis protein CcmE	60.39	106.59	124.56	271.19	272.03	272.6	222.39	196.06	218.22
Metabolism|C: Energy production and conversion|Phosphoenolpyruvate carboxylase	358.27	367.04	322.7	272.81	272.59	272.17	214.76	211.58	191.69
Metabolism|C: Energy production and conversion|Aldehyde:ferredoxin oxidoreductase	1.75	2.27	0.97	0.44	0.03	0.33	9.62	20.75	15.09
Metabolism|C: Energy production and conversion|Acetamidase/formamidase	73.17	122.33	212.53	13.9	5.46	4.08	131.96	143.92	191.41
Metabolism|C: Energy production and conversion|Ferredoxin-like protein FixX	6.78	16.01	31.97	1.42	0.46	0.26	29.18	35.54	27.18
Metabolism|C: Energy production and conversion|Pyruvate dehydrogenase complex, dehydrogenase (E1) component	388.23	328.12	344.35	537.32	540.56	540.29	247.18	203.33	196.55
Metabolism|C: Energy production and conversion|Periplasmic DMSO/TMAO reductase YedYZ, heme-binding membrane subunit	198.88	164.5	133.19	530.97	538.31	539.68	185.53	140.8	149.59
Metabolism|C: Energy production and conversion|Archaeal/vacuolar-type H+-ATPase subunit H	0.01	0	0	0	0	0	0.73	0.15	0
Metabolism|C: Energy production and conversion|2-Methylaconitate cis-trans-isomerase PrpF (2-methyl citrate pathway)	182.98	145.42	99.57	530.69	537.87	538.97	181.84	111.76	114.62
Metabolism|C: Energy production and conversion|Monomeric isocitrate dehydrogenase	322.25	277.97	262.42	267.26	269.35	270.1	159.4	82.5	80.36
Metabolism|C: Energy production and conversion|Mg2+/citrate symporter	153.84	162.47	130.07	788.09	804.92	806.38	64.41	58.6	77.08
Metabolism|C: Energy production and conversion|Cytochrome c1	206.73	183.26	132.51	271.07	271.13	272.03	233.54	192.67	206.48
Metabolism|C: Energy production and conversion|Cytochrome c553	578.45	500.66	414.78	286.3	275.31	275.33	448.37	364.51	341.99
Metabolism|C: Energy production and conversion|Cytochrome b subunit of formate dehydrogenase	177.08	144.88	119.98	6	1.84	1.62	126.59	104.58	92.83
Metabolism|C: Energy production and conversion|Na+-transporting NADH:ubiquinone oxidoreductase, subunit NqrC	2.69	13.51	28.25	0.74	0.26	0.65	106.37	66.15	45.71
Metabolism|C: Energy production and conversion|Na+-transporting NADH:ubiquinone oxidoreductase, subunit NqrF	3.8	19.6	35.1	1.03	0.54	0.86	117.35	76.69	65.05
Metabolism|C: Energy production and conversion|Na+-translocating ferredoxin:NAD+ oxidoreductase RNF, RnfB subunit	167.27	127.64	78.24	264.64	268.6	269.44	172.33	181.73	117.75
Metabolism|C: Energy production and conversion|Cbb3-type cytochrome oxidase, cytochrome c subunit	221.72	205.37	157.76	533.65	539.01	540.42	247.23	185.22	191.6
Metabolism|C: Energy production and conversion|Na+/H+ antiporter NhaA	218.66	264.4	319.28	269.65	271.87	271.11	187.76	204.21	214.64
Metabolism|C: Energy production and conversion|Tetraheme cytochrome c subunit of nitrate or TMAO reductase	10.37	19.88	68.6	1.75	0.8	0.9	97.91	58.07	56.25
Metabolism|C: Energy production and conversion|Fumarate reductase subunit C	2.23	6.22	24	0.05	0.05	0.01	5.15	4.15	6.3
Metabolism|C: Energy production and conversion|Cytochrome b561	391.06	362.92	293.58	1329.1	1346.37	1349.07	386.8	297.85	331.25
Metabolism|C: Energy production and conversion|Nitrate reductase cytochrome c-type subunit	6.3	11.57	45.46	1.49	0.61	0.6	65.65	22.33	27.98
Metabolism|C: Energy production and conversion|Citrate lyase, alpha subunit	0.2	3.35	7.57	0.04	0.03	0.14	30.72	38.27	24.3
Metabolism|C: Energy production and conversion|Citrate lyase, gamma subunit	0.3	3.41	10.13	0.25	0.13	0.21	35.06	42.92	33.9
Metabolism|C: Energy production and conversion|Citrate lyase synthetase	0.15	3.31	7.43	0.03	0.03	0.12	7.74	12.23	5.84
Metabolism|C: Energy production and conversion|Formate dehydrogenase maturation protein FdhE	5.24	31.95	18.54	1.23	0.59	0.47	76.51	33.23	42.18
Metabolism|C: Energy production and conversion|Na+/H+ antiporter NhaB	3.67	4.67	23.25	262.23	268.07	268.59	18.37	9.03	9.48
Metabolism|C: Energy production and conversion|C4-dicarboxylate transporter	1.53	5.42	24.14	0.05	0.05	0.04	44.02	51.77	36.04
Metabolism|C: Energy production and conversion|Fumarate reductase subunit D	2.23	6.22	24.04	0.05	0.05	0.01	5.15	4.15	6.3
Metabolism|C: Energy production and conversion|Cytochrome c-type biogenesis protein CcmH/NrfF	58.77	104.02	132.05	270.73	271.54	272.09	212.91	175.5	197.63
Metabolism|C: Energy production and conversion|Heme/copper-type cytochrome/quinol oxidase, subunit 4	171.55	141.78	123.18	272.16	271.44	271.77	174.72	126.47	166.65
Metabolism|C: Energy production and conversion|Cytochrome c oxidase assembly protein Cox11	209.23	186.62	135.75	271.75	271.39	272.09	214.58	169.36	190.97
Metabolism|C: Energy production and conversion|Tripartite-type tricarboxylate transporter, receptor component TctC	1656.29	1168.77	791.9	572.74	550.54	551.86	1025.02	588.12	724.57
Metabolism|C: Energy production and conversion|ATP/ADP translocase	5.79	12.33	6.04	266.39	268.75	269.61	41.96	40.32	40.16
Metabolism|C: Energy production and conversion|Azurin	159.51	93.25	58.59	264.16	268.38	268.97	114.9	44.05	47.85
Metabolism|C: Energy production and conversion|Cytochrome c5	310.19	263.23	177.18	266.55	268.91	269.53	125.49	97.34	75.28
Metabolism|C: Energy production and conversion|Cytochrome c	3.88	32.19	12.21	1.58	1.47	1.55	79.52	43.77	56.82
Metabolism|C: Energy production and conversion|Coenzyme F420-reducing hydrogenase, alpha subunit	4.27	9.1	7.39	0.15	0.12	0.2	6.07	12.47	3.66
Metabolism|C: Energy production and conversion|Ni,Fe-hydrogenase III small subunit	3.3	11.85	24.6	0.92	0.38	0.5	14.16	17.86	21.5
Metabolism|C: Energy production and conversion|Ni,Fe-hydrogenase III large subunit	3.3	11.7	24.22	0.88	0.37	0.49	14.49	18.47	22.36
Metabolism|C: Energy production and conversion|Ni,Fe-hydrogenase III component G	0	0	0	0	0	0	0.9	1.61	0.71
Metabolism|C: Energy production and conversion|NhaP-type Na+/H+ and K+/H+ antiporter with C-terminal TrkAC and CorC domains	33.22	63.46	87.28	268.74	270.21	270.12	103.37	114.04	97.88
Metabolism|C: Energy production and conversion|Cbb3-type cytochrome oxidase, subunit 1	505.74	486	375.31	534.18	539.49	540.77	270.6	205.19	206.33
Metabolism|C: Energy production and conversion|NAD/NADP transhydrogenase alpha subunit	237.33	231.07	202.23	274.29	273.11	273.46	276.67	248.9	286.62
Metabolism|C: Energy production and conversion|DMSO reductase anchor subunit	21.6	21.22	27.52	0.83	0.33	0.44	22.08	25.94	44.81
Metabolism|C: Energy production and conversion|FoF1-type ATP synthase assembly protein I	204.44	182.07	140.67	269.77	271.06	271.83	224.68	164.3	200.52
Metabolism|C: Energy production and conversion|Cytochrome c oxidase assembly factor CtaG	70.94	106.91	207.49	7.73	3.36	1.98	71.87	99.7	107.3
Metabolism|C: Energy production and conversion|(2Fe-2S) ferredoxin	323.49	233.58	122.38	4.72	1.27	1.43	124.97	118.87	105.38
Metabolism|C: Energy production and conversion|Butyrate kinase	0.76	3.92	2.69	0.87	0.35	0.43	29.93	53.03	30.21
Metabolism|C: Energy production and conversion|Carbon monoxide dehydrogenase subunit G	234	182.06	135.22	9	3.92	3.71	168.15	164.76	219.68
Metabolism|C: Energy production and conversion|Cytochrome c2	399.43	387.49	410.33	283.18	277.12	277.66	301.46	305.08	390.54
Metabolism|C: Energy production and conversion|Na+/citrate or Na+/malate symporter	0.44	8.01	21.12	0.24	0.22	0.13	13	16.1	11.41
Metabolism|C: Energy production and conversion|Na+-transporting methylmalonyl-CoA/oxaloacetate decarboxylase, gamma subunit	5.85	11.71	7.53	0.43	0.16	0.16	38.09	23.33	16.28
Metabolism|C: Energy production and conversion|Cytochrome b	176.72	139.89	127.21	4.45	1.39	1.34	107.12	80.44	60.43
Metabolism|C: Energy production and conversion|NADH:ubiquinone oxidoreductase 17.2 kD subunit	41.36	60.27	80.02	5.94	2.84	2.9	119.71	111.96	146.13
Metabolism|C: Energy production and conversion|Soluble cytochrome b562	2.74	6.12	26.6	0.17	0.16	0.14	12.56	8.14	14.06
Metabolism|C: Energy production and conversion|Plastocyanin	54.11	70.62	77.54	5.38	3.04	3.23	179.99	118.92	148.21
Metabolism|C: Energy production and conversion|Na+ or H+-translocating membrane pyrophosphatase	375.92	342.31	265.6	9.32	4.86	4.38	239.08	305.7	285.21
Metabolism|C: Energy production and conversion|Cytochrome c556	193.27	163.96	109.14	267.88	270.23	270.83	165.13	105.25	117.64
Metabolism|C: Energy production and conversion|Acetolactate synthase small subunit, contains ACT domain	2.3	7.69	24.53	0.19	0.2	0.09	18.41	9.26	13.45
Metabolism|C: Energy production and conversion|Energy-converting hydrogenase Eha subunit G	0	0	0	0	0	0	0	0	0.16
Metabolism|C: Energy production and conversion|Energy-converting hydrogenase Eha subunit F	0	0	0	0	0	0	0	0	0.16
Metabolism|C: Energy production and conversion|Energy-converting hydrogenase Eha subunit E	0	0	0	0	0	0	0	0	0.16
Metabolism|C: Energy production and conversion|Energy-converting hydrogenase Eha subunit C	0	0	0	0	0	0	0	0	0.16
Metabolism|C: Energy production and conversion|Energy-converting hydrogenase Eha subunit B	0	0	0	0	0	0	0	0	0.16
Metabolism|C: Energy production and conversion|Energy-converting hydrogenase Eha subunit A	0	0	0	0	0	0	0	0	0.16
Metabolism|C: Energy production and conversion|5,10-methenyltetrahydromethanopterin hydrogenase	0	0	0	0	0	0	0	0	0.16
Metabolism|C: Energy production and conversion|Energy-converting hydrogenase Eha subunit H	0	0	0	0	0	0	0	0	0.16
Metabolism|C: Energy production and conversion|Energy-converting hydrogenase A subunit M	0	0	0	0	0	0	0	0	0.16
Metabolism|C: Energy production and conversion|Trans-aconitate methyltransferase	190.31	231.51	270.12	269.17	271.43	271.06	133.78	106.93	131.12
Metabolism|C: Energy production and conversion|Na+(or H+)/acetate symporter ActP	85	143.24	259.32	532.88	540.24	540.31	269.04	226.05	222.13
Metabolism|C: Energy production and conversion|NADP-dependent 3-hydroxy acid dehydrogenase YdfG	1505.18	1579.7	1713.88	1379.48	1368.72	1365.93	1031.28	1107.51	1187.76
Metabolism|C: Energy production and conversion|TPP-dependent indolepyruvate ferredoxin oxidoreductase, alpha subunit	209.5	175.35	160.94	11.25	3.58	3.75	206.9	166.72	180.34
Metabolism|C: Energy production and conversion|Thiol-disulfide interchange protein, contains DsbC and DsbD domains	38.97	52.27	69.76	4.64	2.09	2.18	89.34	75.73	96.7
Metabolism|C: Energy production and conversion|Cytochrome c-type biogenesis protein CcmH/NrfG	51.09	87.77	110.64	270.16	271.14	271.73	169.64	157.43	172.82
Metabolism|C: Energy production and conversion|Hydrogenase-4 membrane subunit HyfE	3	9.53	7.77	0.8	0.33	0.43	9.17	10.26	15.82
Metabolism|C: Energy production and conversion|Periplasmic nitrate reductase system, NapE component	5.54	8.62	23.79	1.05	0.42	0.25	33.09	10.56	12.93
Metabolism|C: Energy production and conversion|ABC-type Na+ transport system, ATPase component NatA	1.29	2.87	1.87	1.51	0.21	0.26	14.5	15.05	16.01
Metabolism|C: Energy production and conversion|Carboxysome shell and ethanolamine utilization microcompartment protein CcmK/EutM	2.27	7.01	7.87	0.3	0.21	0.31	25.83	27.17	21.28
Metabolism|C: Energy production and conversion|Carboxysome shell and ethanolamine utilization microcompartment protein CcmL/EutN	0.24	3.44	5.8	0.08	0.07	0.25	14.73	17.47	12.33
Metabolism|C: Energy production and conversion|Iron only hydrogenase large subunit, C-terminal domain	1.16	18.43	3.79	0.68	0.59	1.08	188	320.91	192.25
Metabolism|C: Energy production and conversion|Cytochrome c551/c552	452.59	334.51	199.03	266.32	269.06	269.85	142.04	78.29	67.25
Metabolism|C: Energy production and conversion|Na+-translocating ferredoxin:NAD+ oxidoreductase RNF, RnfC subunit	8.22	31.41	32.25	0.94	0.47	0.7	121.3	162.46	91.11
Metabolism|C: Energy production and conversion|Na+-translocating ferredoxin:NAD+ oxidoreductase RNF, RnfA subunit	9.91	25.49	28.43	262.95	268.35	269.13	111.38	152.22	83.5
Metabolism|C: Energy production and conversion|Na+-translocating ferredoxin:NAD+ oxidoreductase RNF, RnfD subunit	10.22	35.48	29.7	263.06	268.38	269.23	129.24	168.86	97.48
Metabolism|C: Energy production and conversion|Na+-translocating ferredoxin:NAD+ oxidoreductase RNF, RnfG subunit	10.18	25.81	28.85	263.16	268.48	269.26	112.5	151.13	88.09
Metabolism|C: Energy production and conversion|Na+-translocating ferredoxin:NAD+ oxidoreductase RNF, RnfE subunit	9.91	25.49	28.39	262.95	268.34	269.12	111.14	151.79	82.73
Metabolism|C: Energy production and conversion|Cbb3-type cytochrome oxidase, subunit 3	194.97	155.23	87.12	530.2	537.91	539.72	229.98	168.94	171.69
Metabolism|C: Energy production and conversion|Ferredoxin-thioredoxin reductase, catalytic subunit	0.92	5.95	1.06	0.09	0	0.04	0.58	1.08	0.26
Metabolism|C: Energy production and conversion|Membrane protein CcdC involved in cytochrome C biogenesis	0.91	4.39	3.46	0.83	0.27	0.23	9.35	10.57	18.36
Metabolism|C: Energy production and conversion|ABC-type transport system involved in cytochrome bd biosynthesis, fused ATPase and permease components	26.63	64.78	85.17	3.75	2.28	1.73	144.74	110.78	123.86
Metabolism|C: Energy production and conversion|ABC-type transport system involved in cytochrome bd biosynthesis, ATPase and permease components	40.55	81.87	160.94	4.47	2.85	1.94	199.69	179	181.33
Metabolism|C: Energy production and conversion|Methanogenic corrinoid protein MtbC1	49.14	72.12	33.93	2.84	1.82	1.57	68.5	109.6	106.44
Metabolism|C: Energy production and conversion|Nitrate reductase alpha subunit	20.63	33.18	33.06	265.06	269.27	269.91	113.33	82.47	91.43
Metabolism|C: Energy production and conversion|Pyruvate/oxaloacetate carboxyltransferase	9.32	28.65	11.17	263.23	268.56	269.22	143.21	158.22	109.15
Metabolism|C: Energy production and conversion|Bacteriorhodopsin	2.51	1.93	1.34	0.03	0.07	0.02	1.21	1.12	0.81
Metabolism|C: Energy production and conversion|Ni/Fe-hydrogenase 2 integral membrane subunit HybB	295.67	302.81	246.32	1.41	1.28	1.44	41.11	52.38	51.87
Metabolism|C: Energy production and conversion|Cytochrome c oxidase subunit IV	2.54	8.17	12.82	2.55	0.47	0.34	6.09	10.82	9.77
Metabolism|E: Amino acid transport and metabolism|N-acetyl-gamma-glutamylphosphate reductase	404.13	419.23	421.67	540.43	543.03	543.43	435.13	450.29	447.89
Metabolism|E: Amino acid transport and metabolism|Xaa-Pro aminopeptidase	686.63	797.43	834.14	821.45	821.08	822.62	933.88	1033.75	1011.49
Metabolism|E: Amino acid transport and metabolism|Arginase family enzyme	747.56	773.48	772.3	286.27	279.65	280.37	570.27	542.41	609.47
Metabolism|E: Amino acid transport and metabolism|Gamma-glutamyl phosphate reductase	257.11	275.32	302.16	276.44	274.5	274.48	420.37	446.73	421.81
Metabolism|E: Amino acid transport and metabolism|Diaminopimelate decarboxylase	680.12	741.11	712.9	813.18	818.48	818.67	866.4	873.05	864.86
Metabolism|E: Amino acid transport and metabolism|Acetolactate synthase large subunit or other thiamine pyrophosphate-requiring enzyme	1190.37	1278.99	1602.23	1112.7	1098.83	1095.85	1244.69	1265.11	1364.91
Metabolism|E: Amino acid transport and metabolism|Cysteine synthase	1186.43	1207.68	1193.3	823.74	821.3	819.55	940.56	997.13	983.79
Metabolism|E: Amino acid transport and metabolism|ATP phosphoribosyltransferase	402.83	418.73	417.63	276.93	274.94	274.7	415.25	440.08	429.56
Metabolism|E: Amino acid transport and metabolism|Ketol-acid reductoisomerase	402.03	417	416.4	276.99	274.97	274.87	452.93	480.01	467.02
Metabolism|E: Amino acid transport and metabolism|Homoaconitase/3-isopropylmalate dehydratase large subunit	696.09	570.01	482.77	283.72	275.91	275.88	467.1	494.44	492.75
Metabolism|E: Amino acid transport and metabolism|3-isopropylmalate dehydratase small subunit	549.82	499.21	451.38	282.28	275.77	275.7	462	492.04	489.17
Metabolism|E: Amino acid transport and metabolism|Glutamate synthase domain 1	2.03	7.5	2.85	0.34	0.25	0.23	10.44	19.97	18.44
Metabolism|E: Amino acid transport and metabolism|Glutamate synthase domain 2	447.31	497.46	560.06	544.61	545.71	546.11	505.83	519.65	544.45
Metabolism|E: Amino acid transport and metabolism|Glutamate synthase domain 3	3.16	6.29	1.6	0.17	0.13	0.11	3.85	9.4	6.96
Metabolism|E: Amino acid transport and metabolism|Archaeal aspartate aminotransferase or a related aminotransferase, includes purine catabolism protein PucG	235.67	238.63	208.4	13.39	5.5	5.26	296.32	277.75	274.71
Metabolism|E: Amino acid transport and metabolism|Glutamate or tyrosine decarboxylase or a related PLP-dependent protein	257.54	312.42	384.04	7.97	4.39	2.66	201.87	178.06	197.87
Metabolism|E: Amino acid transport and metabolism|Prephenate dehydratase	404.59	415.35	418.99	277.09	275.04	274.83	451.3	479.94	455.96
Metabolism|E: Amino acid transport and metabolism|Ornithine carbamoyltransferase	411.45	443.73	461.05	540.55	543.55	543.65	479.05	512.18	481.17
Metabolism|E: Amino acid transport and metabolism|Histidinol-phosphate/aromatic aminotransferase or cobyric acid decarboxylase	727.4	768.87	798.03	820.94	819.82	819.99	890.94	955.13	926.32
Metabolism|E: Amino acid transport and metabolism|Chorismate synthase	403.52	420.38	419.67	277.21	275.07	275.05	470.18	507.33	474.36
Metabolism|E: Amino acid transport and metabolism|Homoserine kinase	188.33	220.06	275.45	5.6	2.79	2.01	191.89	217.73	210.07
Metabolism|E: Amino acid transport and metabolism|Phosphoribosylformimino-5-aminoimidazole carboxamide ribonucleotide (ProFAR) isomerase	402.97	418.98	417.79	276.97	274.98	274.86	420.82	445.19	435.29
Metabolism|E: Amino acid transport and metabolism|Imidazole glycerol phosphate synthase subunit HisF	403.11	418.75	417.74	277.19	275.26	275.21	423.35	450.07	441.5
Metabolism|E: Amino acid transport and metabolism|Glycine/serine hydroxymethyltransferase	436.44	473.42	527.51	1065.7	1080.27	1081.3	615.25	584.35	543.22
Metabolism|E: Amino acid transport and metabolism|Branched-chain amino acid aminotransferase/4-amino-4-deoxychorismate lyase	1014.38	1123.23	1143.96	564.77	554.77	553.79	1005.1	1069.85	1097.34
Metabolism|E: Amino acid transport and metabolism|Imidazoleglycerol phosphate synthase glutamine amidotransferase subunit HisH	403.03	418.42	417.53	277.12	275.26	275.18	421.89	447.58	441.07
Metabolism|E: Amino acid transport and metabolism|Isopropylmalate/homocitrate/citramalate synthases	841.21	782.41	728.92	553.58	549.19	548.6	797.02	788.43	778.47
Metabolism|E: Amino acid transport and metabolism|5-enolpyruvylshikimate-3-phosphate synthase	405.09	439.2	420.68	277.42	275.23	275.1	471.04	514.48	476.32
Metabolism|E: Amino acid transport and metabolism|Dihydroxyacid dehydratase/phosphogluconate dehydratase	1159.51	953.99	875.56	1093.73	1089.92	1091.02	996.69	918.78	1012.86
Metabolism|E: Amino acid transport and metabolism|Imidazoleglycerol phosphate dehydratase HisB	402.68	418.04	417.45	276.89	274.91	274.67	416.18	438.69	428.44
Metabolism|E: Amino acid transport and metabolism|Tryptophan synthase beta chain	415.53	430.12	437.01	277.31	275.09	275.04	478.15	493.57	479.98
Metabolism|E: Amino acid transport and metabolism|Indole-3-glycerol phosphate synthase	403.08	418.85	417.49	276.87	274.89	274.75	428.95	445.38	439.19
Metabolism|E: Amino acid transport and metabolism|Phosphoribosylanthranilate isomerase	378.67	372.35	342.21	275.02	273.71	274.26	367.74	382.09	382.15
Metabolism|E: Amino acid transport and metabolism|Aspartate-semialdehyde dehydrogenase	418.89	457.08	481.83	803.75	811.9	812.53	512.35	549.46	513.62
Metabolism|E: Amino acid transport and metabolism|Argininosuccinate synthase	405.19	420.02	419.5	277.1	275.08	274.91	440.78	471.75	452.26
Metabolism|E: Amino acid transport and metabolism|Phosphoribosyl-AMP cyclohydrolase	403.15	418.98	417.8	276.99	274.99	274.74	418.9	441.84	432.66
Metabolism|E: Amino acid transport and metabolism|Phosphoribosyl-ATP pyrophosphohydrolase	252.27	265.4	315.97	275.89	273.8	273.2	273.82	259.88	260.49
Metabolism|E: Amino acid transport and metabolism|Histidinol dehydrogenase	406	423.55	419.3	279.29	276.13	276.4	454.68	497.18	493.2
Metabolism|E: Amino acid transport and metabolism|N-methylhydantoinase A/oxoprolinase/acetone carboxylase, beta subunit	94.76	116.59	129.96	12.22	4.42	4.87	159.81	186.28	240.4
Metabolism|E: Amino acid transport and metabolism|N-methylhydantoinase B/oxoprolinase/acetone carboxylase, alpha subunit	246.81	191.71	147.04	12.61	5.06	5.27	226.24	218.69	291.69
Metabolism|E: Amino acid transport and metabolism|Anthranilate/para-aminobenzoate synthases component I	524.08	639.6	718.17	813.76	816.45	816.66	690.38	720.96	730.79
Metabolism|E: Amino acid transport and metabolism|Tryptophan synthase alpha chain	403.51	419.74	417.85	277	274.94	274.79	430.9	450.98	441.59
Metabolism|E: Amino acid transport and metabolism|4-aminobutyrate aminotransferase or related aminotransferase	488.36	545.75	647.94	1593.55	1617.94	1618.33	406.57	364.18	430.82
Metabolism|E: Amino acid transport and metabolism|Argininosuccinate lyase	410.49	445.31	446.17	281.49	276.26	276.01	466.02	510.56	490.61
Metabolism|E: Amino acid transport and metabolism|Shikimate 5-dehydrogenase	609.21	593.95	646.93	811.51	815.48	816.29	647.46	657.16	668.05
Metabolism|E: Amino acid transport and metabolism|Glutamine synthetase	492.25	603.34	686.22	1870.51	1892.74	1894.5	948.5	907.22	958.78
Metabolism|E: Amino acid transport and metabolism|3'-phosphoadenosine 5'-phosphosulfate sulfotransferase (PAPS reductase)/FAD synthetase or related enzyme	810.83	828.8	877.71	552.88	548.73	547.9	634.19	609.5	625.95
Metabolism|E: Amino acid transport and metabolism|Methylthioribose-1-phosphate isomerase (methionine salvage pathway), a paralog of eIF-2B alpha subunit	42.69	97.91	97.24	269.7	270.66	270.4	159.37	158.16	138.19
Metabolism|E: Amino acid transport and metabolism|Histidinol phosphatase or a related phosphatase	188.13	160.22	106.12	268.52	270.74	271.02	207.95	200.65	182.11
Metabolism|E: Amino acid transport and metabolism|Diaminopimelate epimerase	401.77	428.68	409.53	801.01	810.81	811.93	445.81	482.88	453.63
Metabolism|E: Amino acid transport and metabolism|Leucyl aminopeptidase	458.01	482	532.54	284.2	277.54	277.02	480.08	457.09	522.11
Metabolism|E: Amino acid transport and metabolism|Glutamate 5-kinase	257.08	265.67	296.51	276.08	274.18	274.03	399.24	398.7	391.49
Metabolism|E: Amino acid transport and metabolism|Prephenate dehydrogenase	403.06	407.08	413.02	12.97	6.74	6	402.9	440.6	419.74
Metabolism|E: Amino acid transport and metabolism|Dihydrodipicolinate reductase	403.69	420.73	420.32	279	275.19	275.15	503.05	512.25	476.55
Metabolism|E: Amino acid transport and metabolism|Aminopeptidase N	413.85	422.26	479.59	276.03	274.39	273.71	346.83	350.56	338.68
Metabolism|E: Amino acid transport and metabolism|Dihydrodipicolinate synthase/N-acetylneuraminate lyase	1689.98	1459.47	1394.67	1107.54	1097.78	1097.19	1248.79	1278.03	1266.46
Metabolism|E: Amino acid transport and metabolism|Glutamate dehydrogenase/leucine dehydrogenase	566.67	544.04	433.67	279.15	275.56	276.05	596.75	582.94	582.29
Metabolism|E: Amino acid transport and metabolism|3-dehydroquinate synthetase	405.74	423.82	426.32	539.37	543	543.5	474.01	508.24	476.88
Metabolism|E: Amino acid transport and metabolism|Zn-dependent oligopeptidase	513.35	508.11	481.19	537.42	541.11	542.16	368.62	359.59	367.44
Metabolism|E: Amino acid transport and metabolism|Pyrroline-5-carboxylate reductase	404.43	435.71	425.07	539.91	543.38	543.73	479.49	517.16	502.01
Metabolism|E: Amino acid transport and metabolism|Nitrogen regulatory protein PII	472.52	465.86	476.55	284.45	277.08	277.4	554.71	516.74	531.66
Metabolism|E: Amino acid transport and metabolism|Asparagine synthetase B (glutamine-hydrolyzing)	410.96	474.89	410.36	276.9	274.56	274.21	355.97	384.01	369.78
Metabolism|E: Amino acid transport and metabolism|Glycine cleavage system protein P (pyridoxal-binding), N-terminal domain	23.86	68.1	66.32	4.76	2.12	1.92	119.13	107.08	123.88
Metabolism|E: Amino acid transport and metabolism|Glycine cleavage system T protein (aminomethyltransferase)	628.19	653.55	664.06	816.68	818.61	821.1	755.28	741.29	904.8
Metabolism|E: Amino acid transport and metabolism|Gamma-glutamyltranspeptidase	917.97	778.45	714.09	821.85	816.79	815.88	638.78	504.94	570.61
Metabolism|E: Amino acid transport and metabolism|ABC-type branched-chain amino acid transport system, ATPase component	3894.33	3106.34	2529.91	1975.36	1929.05	1928.56	2861.37	2248.27	2642.48
Metabolism|E: Amino acid transport and metabolism|Spermidine synthase	200.06	191.17	102.69	271.32	270.13	270.32	258.87	230.6	186.92
Metabolism|E: Amino acid transport and metabolism|Aspartate/methionine/tyrosine aminotransferase	2155.47	2144.84	2089.85	1912.31	1909.5	1910.11	1918.69	2002.9	1923.3
Metabolism|E: Amino acid transport and metabolism|Acetolactate synthase, small subunit	259.44	280.04	313	275.31	274.53	274.36	434.33	460.75	427.86
Metabolism|E: Amino acid transport and metabolism|ABC-type dipeptide/oligopeptide/nickel transport system, ATPase component	809.16	894.89	967.98	1110	1100.3	1098.69	1347.98	1418.35	1424.24
Metabolism|E: Amino acid transport and metabolism|Carbamoylphosphate synthase large subunit	405.65	428.7	430.26	278.36	275.95	275.72	507.52	560.02	525.82
Metabolism|E: Amino acid transport and metabolism|Homoserine dehydrogenase	547.16	476.68	425.82	539.41	543.26	543.57	439.63	475.24	463.26
Metabolism|E: Amino acid transport and metabolism|Phosphoribosylpyrophosphate synthetase	425.55	456.73	482.57	281.05	277.07	276.64	541.41	603.54	570.11
Metabolism|E: Amino acid transport and metabolism|Isocitrate/isopropylmalate dehydrogenase	751.89	678.44	669.05	553.68	548.13	548.06	695.85	627.65	662.18
Metabolism|E: Amino acid transport and metabolism|MFS family permease	0	0.02	0	0	0	0	0	0	0
Metabolism|E: Amino acid transport and metabolism|NADPH-dependent glutamate synthase beta chain or related oxidoreductase	521.11	525.71	634.89	549.46	547.82	547.68	669.32	752.16	712.3
Metabolism|E: Amino acid transport and metabolism|Threonine synthase	442.07	473.93	497.33	543.36	545.08	544.5	497.38	542.43	527.58
Metabolism|E: Amino acid transport and metabolism|Carbamoylphosphate synthase small subunit	403.63	421.32	421.06	277.8	275.24	275.11	472.47	511.88	488.14
Metabolism|E: Amino acid transport and metabolism|Proline dehydrogenase	177.06	182.57	153.07	3.92	1.76	1.23	44.71	59.17	84.59
Metabolism|E: Amino acid transport and metabolism|Glycine cleavage system H protein (lipoate-binding)	409.81	433.65	435.62	539.95	543.26	543.79	397.33	402.75	420.39
Metabolism|E: Amino acid transport and metabolism|Anthranilate/para-aminobenzoate synthase component II	375.46	397.9	412.5	536.81	541.87	542.14	378.58	404.75	381.74
Metabolism|E: Amino acid transport and metabolism|Selenocysteine lyase/Cysteine desulfurase	588.8	713.85	875.7	819.48	820.08	817.88	766.79	797.8	782.08
Metabolism|E: Amino acid transport and metabolism|Aspartokinase	560.5	610.02	618.71	279.84	277.43	277.15	611.8	664.18	630.36
Metabolism|E: Amino acid transport and metabolism|Amino acid transporter	1004.47	1289.42	1906.19	1878.1	1898.28	1896.03	948.08	1127.9	1132.26
Metabolism|E: Amino acid transport and metabolism|Anthranilate phosphoribosyltransferase	568.65	543.12	488.15	541.9	543.58	543.87	545.31	486.87	485.21
Metabolism|E: Amino acid transport and metabolism|Acetylglutamate kinase	573.84	554.37	500.64	541.87	543.77	544.19	538.2	525.85	510.74
Metabolism|E: Amino acid transport and metabolism|Carbamate kinase	9.17	28.91	51.12	263.7	268.62	269.04	97.41	102.73	79.19
Metabolism|E: Amino acid transport and metabolism|Branched-chain amino acid ABC-type transport system, permease component	2026.45	1644.13	1293.94	1124.6	1100.63	1100.85	1558.95	1240.36	1481.58
Metabolism|E: Amino acid transport and metabolism|Phosphoserine phosphatase	650.82	681.77	720.95	1337.12	1350.66	1351.84	667.51	644.29	620.51
Metabolism|E: Amino acid transport and metabolism|Na+/proline symporter	591.22	689.52	689.02	1071.47	1083.46	1083.82	792.13	741.86	780.15
Metabolism|E: Amino acid transport and metabolism|ABC-type dipeptide/oligopeptide/nickel transport system, permease component	2785.76	2602.21	3163.54	2247.89	2211.03	2206.01	3382.14	3258.16	3457.75
Metabolism|E: Amino acid transport and metabolism|Methionine synthase II (cobalamin-independent)	394.3	384.98	418.76	276.14	273.96	273.72	374.28	350.62	379.21
Metabolism|E: Amino acid transport and metabolism|Acetylornithine deacetylase/Succinyl-diaminopimelate desuccinylase or related deacylase	2043	2021.44	2003.05	1922.3	1910.68	1910.55	1889.63	1762.76	1951.32
Metabolism|E: Amino acid transport and metabolism|Cystathionine beta-lyase/cystathionine gamma-synthase	1005.34	1059.48	1116.95	1088.18	1090.57	1091.02	962.08	948.78	993.15
Metabolism|E: Amino acid transport and metabolism|Methionine synthase I (cobalamin-dependent), methyltransferase domain	339.41	293.34	205.67	7.48	2.81	2.64	144.94	132.77	177.94
Metabolism|E: Amino acid transport and metabolism|Glycine/D-amino acid oxidase (deaminating)	2730.01	2474.08	2375.26	2712.7	2717.03	2719.94	1998.53	1668.65	1948.4
Metabolism|E: Amino acid transport and metabolism|ABC-type branched-chain amino acid transport system, periplasmic component	2278.65	1972.47	1527.54	1396.1	1375.42	1375.7	1898.54	1539.05	1781.13
Metabolism|E: Amino acid transport and metabolism|5,10-methylenetetrahydrofolate reductase	432.92	438.98	430.94	278.21	275.54	275.71	474.56	515.52	500.73
Metabolism|E: Amino acid transport and metabolism|Alanine dehydrogenase	240.43	295.87	322.54	8.07	5.17	4.9	235.25	280.59	271.52
Metabolism|E: Amino acid transport and metabolism|Spermidine/putrescine-binding periplasmic protein	455.37	526.91	634.9	2660.73	2695.19	2699.66	812.86	786.24	792.79
Metabolism|E: Amino acid transport and metabolism|Permease of the drug/metabolite transporter (DMT) superfamily	1643.89	1590.91	1497.57	1899.43	1902.13	1903.6	1366.46	1369.57	1397.24
Metabolism|E: Amino acid transport and metabolism|Shikimate kinase	412.15	438.47	469.09	280.79	276.08	275.64	532.7	568.76	527.39
Metabolism|E: Amino acid transport and metabolism|Selenophosphate synthase	34.04	82.27	69.87	266.83	270.27	270.51	175.24	174.95	161.23
Metabolism|E: Amino acid transport and metabolism|3-dehydroquinate dehydratase	410.12	429.94	439.92	543.09	543.91	544.41	517.91	543.62	514.08
Metabolism|E: Amino acid transport and metabolism|3-deoxy-D-arabino-heptulosonate 7-phosphate (DAHP) synthase	513.9	471.84	376.64	533.47	540.43	541.38	479.73	477.44	418.73
Metabolism|E: Amino acid transport and metabolism|ABC-type transport system, periplasmic component	1603.44	1462.12	1740.53	1913.78	1910.01	1909.28	1792.04	1686.57	1801.49
Metabolism|E: Amino acid transport and metabolism|Glutathionylspermidine synthase	29.27	53.21	81.66	265.24	269.6	269.66	69.3	80.85	94.82
Metabolism|E: Amino acid transport and metabolism|ABC-type amino acid transport system, permease component	2158.35	1841.11	1859.67	2963.39	2981.04	2981.24	2014	1906.09	1942.98
Metabolism|E: Amino acid transport and metabolism|Na+/glutamate symporter	4.99	42.76	35.47	263.15	268.91	269.6	162.27	153.98	118.94
Metabolism|E: Amino acid transport and metabolism|Urease alpha subunit	359.52	322.89	336.69	272.59	272.09	272.38	207.83	165.64	190.9
Metabolism|E: Amino acid transport and metabolism|Amino acid permease	45.38	115.73	292.81	530.47	538.34	539.17	216.53	198.54	210.86
Metabolism|E: Amino acid transport and metabolism|Urease gamma subunit	356.36	321.39	316.7	271.82	271.78	272.22	204.13	160.65	186.53
Metabolism|E: Amino acid transport and metabolism|Urease beta subunit	350.56	305.33	236.53	270.37	271.35	271.74	193.58	143.59	165.52
Metabolism|E: Amino acid transport and metabolism|ABC-type amino acid transport/signal transduction system, periplasmic component/domain	2157.49	1897.6	1865.35	2708.61	2714.56	2716.49	2338.66	1973.93	2046.42
Metabolism|E: Amino acid transport and metabolism|Glycine cleavage system protein P (pyridoxal-binding), C-terminal domain	403.83	419.14	413.82	276.76	274.79	274.68	343.82	349.18	357.13
Metabolism|E: Amino acid transport and metabolism|Aspartate ammonia-lyase	171.45	205.87	245.83	265.17	269.71	270.11	204.94	175.65	151.9
Metabolism|E: Amino acid transport and metabolism|Serine acetyltransferase	682.06	636.41	575.49	539.26	543.77	544.66	533.67	518.88	489.66
Metabolism|E: Amino acid transport and metabolism|Threonine dehydrogenase or related Zn-dependent dehydrogenase	544.7	700.59	996.46	570.58	558.58	554.68	1080.09	1093.32	1165.09
Metabolism|E: Amino acid transport and metabolism|Cysteine sulfinate desulfinase/cysteine desulfurase or related enzyme	444.18	505.13	578.72	544.08	546.41	545.87	574.81	662.42	626.46
Metabolism|E: Amino acid transport and metabolism|L-asparagine transporter and related permeases	244.83	394.98	784.02	1847.17	1881.01	1883.39	346.37	349.56	362.5
[truncated: 2,219 more rows]
