# Supplementary material for: Environmental specificity of karst cave habitats evidenced by diverse symbiotic bacteria in Opiliones
Source: BMC Ecol Evol. 2024 May 8;24:58. doi: 10.1186/s12862-024-02248-9 (PMC11080181; doi:10.1186/s12862-024-02248-9)
Supplement: Supplementary file 3 — Supplementary Material 3 [file 12862_2024_2248_MOESM3_ESM.xlsx]

## Sheet: a
Table S3 The relative abundance of Opiliones inside and outside the cave from Beijing.
ID	YOM	BOM	SOM	TOS	JOS	TOP
Proteobacteria	0.980593	0.481015	0.458019	0.370711	0.214379	0.781772
Actinobacteriota	0.0062263	0.162167	0.118348	0.518824	0.422764	0.0493061
Bacteroidota	0.00224634	0.290059	0.0972342	0.0902231	0.34985	0.12899
Firmicutes	0.00630959	0.00972987	0.219036	0.0190259	0.011555	0.015866
Spirochaetota	0	0.00679572	0.00064082	0	0	0.023415
Fusobacteriota	9.71e-06	1.146e-05	0.0222731	5.12e-05	0	4.67e-05
Acidobacteriota	0.00038403	0.00979459	0.00479766	1.06e-05	5.078e-05	0
Patescibacteria	0.00044852	0.00052981	0.00727216	6.215e-05	0.00018959	1.29e-05
Chloroflexi	0.0001369	0.00283157	0.00448578	0.00016977	0.00012401	1.29e-05
Verrucomicrobiota	0.00048073	0.00128058	0.00520305	0.00028554	0.00016451	9.911e-05
Myxococcota	0.00025325	0.00420751	0.00239454	5.605e-05	0.00017156	0
Planctomycetota	0.0002814	0.00093499	0.00324318	2.03e-05	2.994e-05	0
Gemmatimonadota	7.942e-05	0.00192266	0.00145289	9.71e-06	2.543e-05	0
Bdellovibrionota	6.776e-05	0.00015255	0.00309231	6.426e-05	9.674e-05	0
Desulfobacterota	0.00021105	0.00048966	0.00166249	2.79e-05	1.272e-05	3.192e-05
Others	0.00227231	0.0280779	0.0508446	0.00045836	0.00058641	0.0004476
Relative abundance of Phylum occupying in samples
The relative abundance of microorganisms in each group was the top 15.
