# Supplementary material for: Environmental specificity of karst cave habitats evidenced by diverse symbiotic bacteria in Opiliones
Source: BMC Ecol Evol. 2024 May 8;24:58. doi: 10.1186/s12862-024-02248-9 (PMC11080181; doi:10.1186/s12862-024-02248-9)
Supplement: Supplementary file 4 — Supplementary Material 4 [file 12862_2024_2248_MOESM4_ESM.xlsx]

## Sheet: a
Table S4 The relative abundance of Arachnida inside and outside the Siyu Cave.
a.Relative abundance of Phylum occupying in samples
ID	SOM	SPS	SAC	SAS
Proteobacteria	0.458019	0.484323	0.368673	0.850958
Firmicutes	0.219036	0.224855	0.283159	0.0705273
Bacteroidota	0.0972342	0.0908982	0.159401	0.0402287
Actinobacteriota	0.118348	0.0927707	0.086831	0.0150475
Fusobacteriota	0.0222731	0.021908	0.0312027	0.00816704
Verrucomicrobiota	0.00520305	0.00634255	0.00782669	0.00159382
Patescibacteria	0.00727216	0.00694422	0.00492823	0.00158546
Deinococcota	0.00219725	0.00991205	0.00391431	0.00014728
Acidobacteriota	0.00479766	0.00534463	0.00425473	0.00088382
Chloroflexi	0.00448578	0.0024639	0.00537625	0.00078212
Thermotogota	0.0024119	0.00294104	0.00398928	0.00182162
Campylobacterota	0.00210386	0.00247407	0.00361999	0.00065205
Myxococcota	0.00239454	0.00318005	0.0025877	0.00059921
Planctomycetota	0.00324318	0.00346523	0.00129243	0.00072634
Cyanobacteria	0.00185628	0.00289952	0.00240553	0.00070831
Others	0.0491238	0.0392776	0.0305376	0.00557137
The relative abundance of microorganisms in each group was the top 15.

## Sheet: b
b.Relative abundance of Genus occupying in samples
ID	SOM	SPS	SAC	SAS
Wolbachia	0.00049301	0.00219202	0.00064906	0.495209
Rickettsia	0.00024741	0.00025512	0.0003439	0.238228
Delftia	0.0268896	0.0467461	0.0448122	0.00880157
Veillonella	0.0361115	0.0317277	0.0454958	0.0135097
Streptococcus	0.0291029	0.0287423	0.0310816	0.0109034
Pseudomonas	0.0244886	0.0201095	0.0213562	0.00318425
Phyllobacterium	0.0182473	0.0264218	0.0230106	0.00105613
Capnocytophaga	0.0194302	0.0153075	0.0228309	0.00636094
Neisseria	0.0175767	0.014915	0.0222677	0.00643007
Aliihoeflea	0.0197233	0.0202458	0.0163803	0.00139032
Acinetobacter	0.0175252	0.0216425	0.0144511	0.00218722
Prauserella	0.0156428	0.0188354	0.0169113	0.00287066
Candidatus_Cardinium	0.00172132	0.00112258	0.040929	0.00885925
Bacteroides	0.0112759	0.0120926	0.0205826	0.00602948
Actinomyces	0.0127356	0.0130522	0.0179389	0.00497529
Allorhizobium-Neorhizobium-Pararhizobium-Rhizobium	0.01564	0.0167246	0.0100427	0.00476084
Muribaculaceae	0.0104553	0.0120504	0.0169095	0.00398324
Leptotrichia	0.0105688	0.0107381	0.0152557	0.00430485
Methylobacterium-Methylorubrum	0.0144407	0.0142036	0.00958102	0.00212049
UCG-005	0.0103127	0.00701181	0.0122774	0.00164696
Lautropia	0.00888183	0.00780856	0.00904986	0.00346963
Nesterenkonia	0.0102444	0.00841409	0.00940173	0.00073375
Fusobacterium	0.00740256	0.00692965	0.0103676	0.00257034
Rubrobacter	0.0100082	0.00987871	0.00565946	0.00124328
Comamonas	0.0179694	0.00384713	0.00327692	0.00038108
Vibrionimonas	0.00706298	0.00952277	0.00490959	0.00213085
Bradyrhizobium	0.00735852	0.00815384	0.00491634	0.00264758
Sphingomonas	0.00701149	0.00767259	0.00553124	0.00169806
Streptomyces	0.0217531	7.706e-05	3.592e-05	5.34e-06
Pelomonas	0.00748448	0.00804326	0.00538448	0.00088712
Others	0.582194	0.595516	0.538359	0.157422
The relative abundance of microorganisms in each group was the top 30.
