# Supplementary material for: Environmental specificity of karst cave habitats evidenced by diverse symbiotic bacteria in Opiliones
Source: BMC Ecol Evol. 2024 May 8;24:58. doi: 10.1186/s12862-024-02248-9 (PMC11080181; doi:10.1186/s12862-024-02248-9)
Supplement: Supplementary file 5 — Supplementary Material 5 [file 12862_2024_2248_MOESM5_ESM.xlsx]

## Sheet: a
Table S5 The relative abundance of Opiliones from Beijing caves and Hainan Island.
a.Relative abundance of Phylum occupying in samples
ID	YOM	SOM	BOM	HOF	WOC	TOS	TOP	JOS
Proteobacteria	0.980593	0.458019	0.481015	0.923575	0.613852	0.370711	0.781772	0.214379
Actinobacteriota	0.0062263	0.118348	0.162167	0.00946549	0.105371	0.518824	0.0493061	0.422764
Bacteroidota	0.00224634	0.0972342	0.290059	0.00069074	0.0541348	0.0902231	0.12899	0.34985
Firmicutes	0.00630959	0.219036	0.00972987	0.0631209	0.201679	0.0190259	0.015866	0.011555
Spirochaetota	0	0.00064082	0.00679572	0	8.68e-06	0	0.023415	0
Fusobacteriota	9.71e-06	0.0222731	1.146e-05	0.00019796	0.00023459	5.12e-05	4.67e-05	0
Acidobacteriota	0.00038403	0.00479766	0.00979459	0.00035631	0.00340086	1.06e-05	0	5.078e-05
Verrucomicrobiota	0.00048073	0.00520305	0.00128058	0.00037792	0.00341881	0.00028554	9.911e-05	0.00016451
Chloroflexi	0.0001369	0.00448578	0.00283157	0.00034737	0.00230114	0.00016977	1.29e-05	0.00012401
Patescibacteria	0.00044852	0.00727216	0.00052981	0.00053753	0.00042936	6.215e-05	1.29e-05	0.00018959
Desulfobacterota	0.00021105	0.00166249	0.00048966	0	0.00600752	2.79e-05	3.192e-05	1.272e-05
Myxococcota	0.00025325	0.00239454	0.00420751	7.274e-05	0.00029981	5.605e-05	0	0.00017156
Planctomycetota	0.0002814	0.00324318	0.00093499	0.00023746	0.00086759	2.03e-05	0	2.994e-05
Campylobacterota	0.00022868	0.00210386	0	2.036e-05	0.00207825	0	3.192e-05	1.095e-05
Gemmatimonadota	7.942e-05	0.00145289	0.00192266	5.965e-05	0.00034382	9.71e-06	0	2.543e-05
Others	0.0021114	0.051833	0.0282305	0.00094025	0.00557216	0.00052262	0.00041568	0.00067221
The relative abundance of microorganisms in each group was the top 15.

## Sheet: b
b.Relative abundance of Genus occupying in samples
ID	YOM	SOM	BOM	HOF	WOC	TOS	TOP	JOS
Pseudomonas	0.951718	0.0244886	0.0270294	0.00098386	0.00471677	0.0070261	0.170216	0.00280259
Chryseobacterium	4.657e-05	0.00049183	0.269987	6.007e-05	0.00025982	0.0029513	0.0925321	0.0911467
Rodentibacter	0	0	0	3.971e-05	0.398724	4.85e-06	0.0002045	6.977e-05
Elizabethkingia	0	0	0.0005025	2.711e-05	8.91e-06	0.071951	0.0182741	0.251024
Serratia	0.00014274	0.00143398	0.00634095	0.0261403	0.0003877	0.0480923	0.100143	0.117594
Delftia	6.706e-05	0.0268896	0.183716	0.0101106	0.0550869	0.00337468	0.00226906	0.00363838
Aeromonas	0	0.00067498	0.0113609	0.00124174	0.00077573	0.0187221	0.244864	0.00019283
Rhodococcus	0.00010117	0.00188178	0.00352842	0.00038602	3.987e-05	0.0593773	0.00060717	0.152725
Acinetobacter	0.00076758	0.0175252	0.00449114	0.00190708	0.00777929	0.015976	0.0915076	0.0053893
Tsukamurella	0	0	0.00046286	0.00026298	4.997e-05	0.0786971	0.0142264	0.0498242
Pseudonocardia	7.252e-05	0.00079364	0.00096621	0.00303913	0.0238867	0.0350294	6.572e-05	0.0781523
Gluconobacter	0	0	0	0.00012194	0.00026944	0.0874636	2.116e-05	0.01709
Glutamicibacter	0	9.566e-05	0	6.24e-05	0	0.0746157	0.00369736	0.0139096
Ralstonia	4.04e-05	0.00173585	0.00499482	0	0.0784055	0	3.831e-05	0
Providencia	0	0.00045652	0.00103861	0.00057536	3.471e-05	0.0142357	0.0664587	0.00099915
Actinomycetospora	0	9.248e-05	0	0.00023959	0.00715	0.0437185	0.00010039	0.028088
Bacillus	0.00032149	0.00528554	0.00309413	0.0005302	0.0511744	0.00140186	0.00286336	0.00538899
Pantoea	0	0.00068931	4.897e-05	0.0155984	0.00055069	0.0413569	0.00012258	0.00922904
Brevibacterium	0.0001849	0.00092685	0.00024776	1.629e-05	0	0.0485651	0.00112262	0.0151025
Romboutsia	3.665e-05	0.00235599	3.808e-05	0.0603172	0.00040231	2.56e-05	0	7.412e-05
Arthrobacter	4.823e-05	0.00074399	0.0428315	0.00026402	0	0.00420375	0	0.0105162
Streptococcus	6.949e-05	0.0291029	0.00036442	0.00033732	0.0251678	9.127e-05	0.0001426	6.164e-05
Gordonia	0	0	0.00061094	8.676e-05	0	0.0290572	0.0170199	0.00543159
Enterobacter	0	0.00093413	0.00011969	0.0463167	0	0.00067008	0.00058826	0.00203528
Phyllobacterium	0.00094036	0.0182473	0.0312634	0	8.117e-05	0	0	0
Streptomyces	0.00055159	0.0217531	0.014964	0.00060364	0.00150835	0.00508325	0.00077422	0.00472163
Inquilinus	0.00299933	0	0.0443399	0	0	0	0	0
Comamonas	0	0.0179694	0.023609	0	7.575e-05	0.00193867	0.00068389	0.00099767
Stenotrophomonas	0.00016224	0.00530133	0.00025657	0.00044347	0.00023682	0.010511	0.0185674	0.00389042
Sphingomonas	0.00041293	0.00701149	0.00031478	0.0001625	0.0296065	0.00126211	3.192e-05	0.00052673
Others	0.0413172	0.813119	0.323478	0.830126	0.313621	0.294598	0.152858	0.129379
The relative abundance of microorganisms in each group was the top 30.
